# Supplementary material for: Transcription factor network analysis based on single cell RNA-seq identifies that Trichostatin-a reverses docetaxel resistance in prostate Cancer
Source: BMC Cancer. 2021 Dec 8;21:1316. doi: 10.1186/s12885-021-09048-0 (PMC8653542; doi:10.1186/s12885-021-09048-0)
Supplement: Supplementary file 2 — Additional file 2: Supplementary Table 1. Cell Cycle Counts Across the Sequenced Single Cells. Supplementary Table 2. TF node comparison. Supplementary Table 3. Gene node comparison. Supplementary Table 4. GSEA Normalized Enrichment Scores. Supplementary Table 5. Connectivity Map results [file 12885_2021_9048_MOESM2_ESM.xlsx]

## Sheet: Table S1
Sample	G1	S	G2M
DU145 sensitive	5	27	32
DU145 resistant	43	13	15
PC3 sensitive	19	39	31
PC3 resistant	55	13	20

## Sheet: Table S2
	Single Cell
	DU145		PC3
TF	Log2 Edge Enrichment	P value	Log2 Edge Enrichment	P value
AHR	NA	NA	#NAME?	0.224511
ALX4	1.83048	0.000494955	-0.9529	0.488725
ARNT2	-0.160056	0.043182	1.12391	0.000481622
ATF2	NA	NA	NA	NA
ATF4	4.45984	1.44293e-10	3.21703	0.0168864
ATF7	2.31357	1.28053e-07	-0.9529	0.488725
BACH1	-1.64525	1.02302e-19	1.63206	0.0292387
BATF3	3.87488	7.6729e-07	0.632062	0.630586
CDC5L	2.28992	0.000128875	#NAME?	0.607809
CEBPB	3.93901	3.5631e-07	1.21703	0.304008
CEBPG	4.11589	0.000138284	1.95399	0.0888378
CLOCK	-3.67202	8.47748e-10	NA	NA
CREB3	4.00041	1.64943e-07	#NAME?	0.369414
CREB5	2.49345	1.094e-07	2.21703	0.170287
CREM	Inf	0.428502	#NAME?	0.607809
CTCF	0.373579	1.92017e-08	0.545647	0.00882612
DBP	2.60809	6.01602e-07	1.63206	0.168529
DLX1	3.17033	4.31075e-07	0.0471	0.649453
DLX2	1.87488	0.016896	-0.367938	0.502241
DLX4	2.55295	4.65527e-05	0.0471	0.649453
E2F1	0.355904	3.46394e-09	-0.252057	0.0441435
E2F2	-1.9244	5.68541e-22	2.09149	0.00783411
E2F3	-0.584554	3.53016e-11	0.565973	0.0153062
E2F4	0.529873	3.63015e-20	-0.375632	0.00151912
E2F5	#NAME?	2.41381e-05	#NAME?	0.00686624
E2F6	0.199502	0.000987193	-0.073825	0.348541
E2F7	0.559538	2.65898e-22	-0.335412	0.00850654
E2F8	#NAME?	0.0113769	#NAME?	0.607809
ELF1	-2.14627	3.74147e-43	-0.261023	0.223233
ELF2	-1.95117	7.8526e-41	-0.255463	0.209396
ELF3	-3.68609	1.22985e-18	0.146635	0.53956
ELK1	-3.44705	7.91915e-27	0.359044	0.221004
ELK3	-2.51813	9.3795e-24	0.632062	0.190365
ELK4	-2.53277	8.28725e-37	-0.699144	0.012167
ETS1	-1.31057	2.34124e-29	-0.005368	0.528822
ETS2	-1.05439	2.2736e-23	0.002431	0.528983
ETV1	-1.89548	7.47461e-34	-0.309835	0.162956
ETV2	-2.00508	1.85326e-40	0.16909	0.329492
ETV4	-1.66821	3.00256e-21	1.5496	0.00619044
ETV5	-0.870372	3.72683e-18	-0.11891	0.376256
FOXA1	0.415446	0.673393	#NAME?	0.369414
FOXC1	1.73737	0.126495	0.0471	0.649453
FOXD2	1.58537	0.0508577	#NAME?	0.224511
FOXJ2	1.41545	0.220891	#NAME?	0.369414
FOXK1	NA	NA	#NAME?	0.607809
FOXO3	NA	NA	#NAME?	0.607809
FOXP1	NA	NA	#NAME?	0.369414
GABPA	-1.04922	1.21472e-20	-0.460196	0.0305423
GATA4	Inf	0.000486811	2.21703	0.170287
GATA6	Inf	5.52567e-07	0.632062	0.511275
GBX2	2.90087	8.15696e-07	1.21703	0.304008
GLIS2	-0.018713	0.440524	1.0471	0.00824493
GLIS3	-0.794225	1.29373e-10	1.39105	0.00392731
HBP1	4.41545	1.30858e-05	1.21703	0.304008
HES1	-0.999591	4.23039e-14	1.13456	0.0267958
HESX1	-3.16952	3.48228e-10	#NAME?	0.13644
HEY1	-3.22841	6.00035e-05	#NAME?	0.607809
HEY2	0.304051	1.92513e-05	0.260093	0.148738
HINFP	#NAME?	0.0609593	#NAME?	0.607809
HMGA2	2.00041	0.0251439	-0.9529	0.488725
HNF1B	2.41545	3.66365e-05	-1.36794	0.350547
ISL2	4.66337	1.20278e-06	0.0471	0.597998
KLF12	0.604394	1.52419e-26	-0.414631	0.00157853
KLF13	0.251217	0.000397448	0.105993	0.337119
KLF16	0.452717	8.18681e-10	0.015391	0.513386
KLF3	0.576861	1.57902e-21	-0.201644	0.113271
KLF4	0.103447	0.076775	-0.157259	0.219645
KLF5	0.536301	3.68374e-20	-0.404072	0.00321314
KLF6	0.506066	5.01111e-12	-0.009484	0.52427
KLF8	-1.57732	2.63203e-14	2.95399	0.00234926
KLF9	0.578713	4.64891e-23	-0.326419	0.0143924
LHX2	2.67848	1.2392e-05	1.0471	0.274783
LMX1B	1.41545	0.000168886	-1.24241	0.136715
LYL1	-1.72291	3.9437e-26	2.95399	0.00234926
MAX	-2.36216	7.34239e-12	0.632062	0.511275
MAZ	0.419971	7.8984e-11	-0.193542	0.151785
MBD2	0.385073	3.85231e-08	-0.022163	0.497458
MECP2	0.113138	0.110651	0.075669	0.44734
MEIS3	Inf	0.428502	#NAME?	0.369414
MITF	NA	NA	Inf	0.392191
MLX	Inf	0.428502	1.95399	0.0888378
MNX1	3.32234	0.000146858	#NAME?	0.13644
MTF1	-1.81162	1.71842e-09	#NAME?	0.369414
MXI1	-0.246527	0.00449795	1.33661	8.50249e-05
MYC	-3.51055	1.35532e-13	-0.367938	0.560513
MYNN	4.03994	4.68233e-11	-0.367938	0.659219
MZF1	-1.62108	7.08935e-23	2.38695	5.49388e-06
NFAT5	-2.20471	1.16907e-34	0.564948	0.128175
NFIL3	2.56745	2.99721e-08	0.632062	0.630586
NFKB2	-2.24752	6.3624e-21	2.0471	0.0257586
NFYA	#NAME?	0.0199082	#NAME?	0.0829133
NFYB	#NAME?	0.0348367	-2.68987	0.0338154
NFYC	#NAME?	0.571498	-1.68987	0.245564
NR1D1	-1.80555	3.32502e-28	1.31013	0.0175945
NR1H3	-2.58455	3.66069e-33	1.82471	0.00311675
NR2C2	-0.830909	1.127e-09	2.28414	6.60662e-05
NR5A2	-2.78095	1.71112e-08	0.632062	0.439487
NRF1	0.199786	0.00745382	0.798072	0.00658455
OLIG1	2.41545	0.00387865	-1.68987	0.245564
OSR2	0.012972	0.449244	0.78734	0.00562725
OTX1	Inf	1.0141e-07	-0.367938	0.659219
PATZ1	0.580903	1.3233e-22	-0.036732	0.438511
PAX6	Inf	0.428502	Inf	0.153796
PBX2	2.2228	0.0375156	0.632062	0.511275
PBX3	-2.59098	1.48262e-28	4.71952	1.37208e-06
PLAG1	0.512863	4.02242e-17	-0.183513	0.167367
PPARA	-1.92265	1.09083e-31	1.58315	0.000302742
PPARG	-1.06841	3.63562e-21	1.26949	0.00021737
PRRX2	2.73737	5.70845e-05	-2.53786	0.0512205
PURA	-0.050671	0.273757	0.91217	0.000289516
RARA	0.086498	0.114946	-0.076475	0.379631
RARB	-3.31247	1.93339e-09	Inf	0.392191
RARG	-0.245929	0.00173826	-0.014301	0.507248
REST	-0.739832	4.12971e-10	2.21703	0.000129334
RFX1	0.153861	0.0118028	-0.222397	0.118018
RFX2	-3.64345	5.57593e-18	3.43942	0.0074842
RFX5	-1.28252	2.85885e-22	1.26433	0.00146624
RREB1	-0.058373	0.249407	0.568868	0.0129691
RXRA	0.306922	9.43521e-07	-0.303808	0.0351269
SHOX2	1.79396	0.000345959	-0.367938	0.659219
SIX1	Inf	3.8286e-05	#NAME?	0.369414
SIX2	Inf	0.0144446	#NAME?	0.224511
SMAD3	-0.991729	6.79141e-19	1.21703	0.000210497
SOX13	2.36298	1.50577e-05	NA	NA
SOX18	1.00041	0.367755	#NAME?	0.369414
SP1	0.597713	1.69134e-25	-0.306133	0.0158829
SP2	0.441343	6.96592e-13	-0.301387	0.0319046
SP3	0.590943	9.72523e-14	0.025405	0.49982
SP4	0.498284	1.75805e-16	-0.261947	0.0573493
STAT1	-2.55856	1.20432e-40	0.632062	0.036043
STAT3	-1.58455	0.0595911	-0.9529	0.488725
TAF1	-0.275716	0.000477299	0.137953	0.292771
TBX19	4.2228	7.37224e-09	-0.367938	0.560513
TBX3	-1.54391	3.83176e-21	2.43942	2.74344e-06
TEAD3	NA	NA	#NAME?	0.607809
TEF	2.93901	7.27469e-06	0.0471	0.649453
TFCP2	0.002095	0.503121	1.82471	2.91696e-05
TFDP1	0.255214	2.7374e-05	-0.244976	0.0467483
TGIF1	Inf	0.183611	#NAME?	0.224511
TGIF2	Inf	0.0337113	#NAME?	0.607809
THAP1	0.473394	2.98846e-12	-0.314696	0.0781413
USF1	NA	NA	NA	NA
USF2	-2.66428	5.81106e-13	0.632062	0.511275
VAX1	1.58537	0.000788994	-0.9529	0.488725
VEZF1	0.645452	1.73102e-29	-0.300824	0.0267429
XBP1	-1.22946	8.19986e-17	0.217025	0.368809
ZBTB4	-0.178647	0.0253781	0.696192	0.0142994
ZBTB6	-0.985804	9.27952e-17	1.3976	0.000346807
ZFHX3	2.67848	1.2392e-05	-0.9529	0.331866
ZFP42	-2.50209	2.8042e-09	-1.27483	0.0790573
ZFX	0.434272	1.76042e-13	-0.225585	0.0651967
ZIC2	-0.212041	0.0226091	2.38695	5.49388e-06
ZNF41	-2.33629	5.25311e-26	0.738977	0.126005
ZNF76	0.053414	0.255964	0.0471	0.450958
ZNF8	4.32234	2.88237e-05	0.632062	0.511275
BACH2	NA	NA	#NAME?	0.607809
BCL6	Inf	0.428502	NA	NA
BPTF	#NAME?	0.326607	#NAME?	0.607809
CEBPA	Inf	0.0011362	-0.9529	0.488725
CEBPZ	NA	NA	#NAME?	0.0503832
ETV3	3.58537	1.58981e-05	NA	NA
ETV6	-2.13145	1.99191e-19	2.0471	0.0257586
FOS	NA	NA	3.21703	0.0168864
FOSB	Inf	0.428502	2.95399	0.0374439
FOSL1	Inf	0.0011362	2.21703	0.170287
FOSL2	Inf	1.64029e-05	2.95399	0.0374439
FOXJ3	Inf	0.428502	NA	NA
FOXM1	NA	NA	#NAME?	0.369414
FOXO1	#NAME?	0.0348367	#NAME?	0.607809
FUBP1	1.83048	0.0451482	#NAME?	0.224511
GATA2	NA	NA	#NAME?	0.607809
GLI2	-1.90648	0.191572	#NAME?	0.369414
GMEB2	3.41545	7.03966e-05	0.632062	0.630586
GRHL1	NA	NA	NA	NA
HLTF	-1.90648	0.191572	NA	NA
HMGA1	Inf	0.00265182	#NAME?	0.607809
HSF1	-4.04399	3.96183e-13	-0.104904	0.61218
HSF2	NA	NA	NA	NA
HSF4	Inf	0.0337113	#NAME?	0.369414
IRF1	-1.28499	0.0835328	#NAME?	0.607809
IRF2	0.415446	0.573397	NA	NA
IRF3	-1.86234	4.73358e-30	0.528969	0.107418
IRF5	NA	NA	Inf	0.392191
IRF7	NA	NA	NA	NA
JUN	NA	NA	1.63206	0.340781
JUNB	NA	NA	1.21703	0.304008
JUND	NA	NA	0.0471	0.649453
LEF1	-1.90648	0.191572	#NAME?	0.369414
MAFF	-2.85757	4.00564e-05	Inf	0.392191
MAFG	-2.67202	0.00269	NA	NA
MAFK	#NAME?	0.186653	NA	NA
MEF2A	Inf	0.428502	#NAME?	0.369414
MEF2C	NA	NA	0.632062	0.630586
MEF2D	2.00041	0.213569	NA	NA
MEIS1	#NAME?	0.326607	Inf	0.392191
MESP1	-1.54466	7.21794e-15	Inf	0.00142369
NFE2	NA	NA	NA	NA
NFIA	-1.85374	1.3859e-16	3.09149	0.00107736
NFIB	-1.85304	1.6801e-18	3.53895	4.30502e-05
NFKB1	-2.80695	4.17846e-16	0.95399	0.250395
NR2F6	-5.28499	5.34005e-12	Inf	0.153796
NR4A1	NA	NA	#NAME?	0.607809
NRL	NA	NA	#NAME?	0.369414
PPARD	-4.33944	3.44863e-06	Inf	0.153796
PRDM4	NA	NA	#NAME?	0.607809
REL	-2.81337	3.05492e-11	Inf	0.0603032
RELB	-3.97687	7.88176e-05	NA	NA
RUNX1	Inf	0.428502	NA	NA
RUNX2	-3.94211	1.91568e-08	NA	NA
SMAD1	-2.85304	1.52203e-15	Inf	0.000218598
SMAD2	-2.81162	6.08684e-15	2.21703	0.0450928
SMAD4	-3.0626	1.62105e-12	1.0471	0.274783
SNAI2	-1.76388	3.13468e-07	NA	NA
SOX4	#NAME?	0.0348367	NA	NA
SOX9	-2.10812	0.00192251	#NAME?	0.607809
SRF	2.00041	0.213569	#NAME?	0.224511
STAT2	-1.20604	0.00437087	0.632062	0.630586
STAT6	NA	NA	NA	NA
TBX2	NA	NA	NA	NA
TCF7	NA	NA	#NAME?	0.607809
TEAD1	NA	NA	#NAME?	0.369414
TEAD2	NA	NA	NA	NA
TEAD4	NA	NA	#NAME?	0.607809
TFAP4	-1.90648	0.0187892	NA	NA
ZFP82	#NAME?	0.0348367	-0.367938	0.659219
ZNF18	0.000409	0.600822	NA	NA
ZNF85	NA	NA	NA	NA
ATF1	2.73737	0.000529163	#NAME?	0.607809
CEBPD	Inf	0.0144446	#NAME?	0.369414
CENPB	Inf	0.0786757	0.632062	0.630586
CPEB1	Inf	8.9362e-05	#NAME?	0.000344931
CREB1	1.00041	0.367755	0.632062	0.630586
CUX1	Inf	1.65777e-12	2.95399	0.0374439
CXXC1	Inf	0.0337113	-0.9529	0.488725
DDIT3	Inf	5.52567e-07	#NAME?	0.000344931
E4F1	3.34145	6.64002e-10	0.0471	0.649453
FOXD1	Inf	0.000208574	#NAME?	0.000344931
HIC2	-3.28499	0.00455594	NA	NA
HOMEZ	Inf	3.8286e-05	#NAME?	0.000344931
JDP2	2.3748	7.36247e-07	1.0471	0.274783
LHX6	3.87488	0.000651198	Inf	0.023642
MEIS2	Inf	1.64029e-05	#NAME?	0.000344931
NFIC	Inf	8.9362e-05	#NAME?	0.000344931
RORA	-2.11348	1.15203e-20	3.63206	0.00327231
SNAI1	-1.35211	7.46097e-09	Inf	0.153796
TBP	2.58537	0.000217535	1.0471	0.274783
TFEB	Inf	0.0786757	2.95399	0.0374439
VDR	Inf	3.01068e-06	#NAME?	0.000209489
ZEB1	-2.11062	3.93989e-15	Inf	0.0005579
ARNT	NA	NA	0.632062	0.511275
BRCA1	NA	NA	#NAME?	0.607809
EPAS1	NA	NA	1.63206	0.168529
HIF1A	NA	NA	#NAME?	0.607809
NR1H2	NA	NA	#NAME?	0.369414
NR6A1	NA	NA	-0.367938	0.659219
PITX1	NA	NA	#NAME?	0.13644
RXRB	NA	NA	#NAME?	0.607809
TFE3	NA	NA	#NAME?	0.607809

## Sheet: Table S3
	Single Cell
	DU145		PC3
Gene	Log2 Edge Enrichment	P value	Log2 Edge Enrichment	P value
AAGAB	NA	NA	NA	NA
AAMDC	NA	NA	#NAME?	1.05023e-05
AARS	NA	NA	NA	NA
AARS2	NA	NA	Inf	7.89076e-07
ABCA3	Inf	0.000208574	NA	NA
ABCB1	#NAME?	0.571498	Inf	1.95689e-17
ABCB4	NA	NA	NA	NA
ABCB7	Inf	5.57869e-14	NA	NA
ABCB8	Inf	5.57869e-14	NA	NA
ABCC1	NA	NA	NA	NA
ABCC10	NA	NA	NA	NA
ABCC4	Inf	3.41509e-09	NA	NA
ABCC5	#NAME?	0.571498	NA	NA
ABCC6	NA	NA	NA	NA
ABCD1	NA	NA	NA	NA
ABHD10	NA	NA	NA	NA
ABHD14A	NA	NA	NA	NA
ABHD17C	Inf	0.428502	NA	NA
ABI2	NA	NA	NA	NA
ABRACL	NA	NA	NA	NA
ABT1	NA	NA	NA	NA
ACACB	NA	NA	Inf	1.10964e-09
ACAD11	Inf	7.97225e-09	NA	NA
ACADM	Inf	3.41509e-09	NA	NA
ACADS	NA	NA	NA	NA
ACAT2	NA	NA	NA	NA
ACBD5	Inf	7.02742e-06	NA	NA
ACBD6	NA	NA	NA	NA
ACCS	NA	NA	NA	NA
ACLY	NA	NA	NA	NA
ACOT11	#NAME?	8.95487e-08	NA	NA
ACOT4	NA	NA	NA	NA
ACOT8	NA	NA	NA	NA
ACOX2	#NAME?	0.571498	NA	NA
ACTG1	NA	NA	NA	NA
ACTN1	NA	NA	NA	NA
ACTR10	NA	NA	NA	NA
ACTR2	Inf	0.000208574	NA	NA
ACTR3B	NA	NA	NA	NA
ACTR3C	NA	NA	NA	NA
ACVR1	Inf	1.47424e-16	NA	NA
ACVR1B	NA	NA	NA	NA
ACY1	NA	NA	NA	NA
ADA	NA	NA	NA	NA
ADAL	Inf	8.9362e-05	NA	NA
ADAM15	Inf	8.9362e-05	NA	NA
ADAM19	NA	NA	NA	NA
ADAMTS15	NA	NA	NA	NA
ADAMTS16	NA	NA	NA	NA
ADAMTS6	NA	NA	NA	NA
ADAR	NA	NA	#NAME?	0.0306144
ADCK3	NA	NA	NA	NA
ADCK4	NA	NA	NA	NA
ADCY6	NA	NA	NA	NA
ADD3	NA	NA	NA	NA
ADGRG2	Inf	0.000486811	NA	NA
ADGRL1	NA	NA	#NAME?	0.224511
ADGRV1	NA	NA	Inf	0.00926785
ADIPOR1	NA	NA	NA	NA
ADORA2B	NA	NA	NA	NA
ADPRHL1	NA	NA	NA	NA
ADRB2	Inf	2.10962e-11	NA	NA
ADRBK1	NA	NA	NA	NA
AGAP6	NA	NA	NA	NA
AGBL3	#NAME?	1.01695e-09	NA	NA
AGBL5	NA	NA	NA	NA
AGFG2	NA	NA	NA	NA
AGGF1	NA	NA	NA	NA
AGL	NA	NA	NA	NA
AGTPBP1	NA	NA	NA	NA
AHCTF1	NA	NA	NA	NA
AHCY	NA	NA	NA	NA
AHRR	NA	NA	NA	NA
AIDA	NA	NA	NA	NA
AK4	NA	NA	NA	NA
AK5	NA	NA	NA	NA
AK9	NA	NA	NA	NA
AKAP10	#NAME?	0.000693311	NA	NA
AKAP12	NA	NA	NA	NA
AKAP2	NA	NA	NA	NA
AKAP3	NA	NA	NA	NA
AKAP5	NA	NA	NA	NA
AKT1	Inf	1.0141e-07	NA	NA
ALAD	NA	NA	NA	NA
ALCAM	Inf	8.03821e-16	NA	NA
ALDH6A1	NA	NA	NA	NA
ALDH7A1	NA	NA	NA	NA
ALG10B	NA	NA	NA	NA
ALG11	NA	NA	NA	NA
ALG12	NA	NA	NA	NA
ALG1L	Inf	5.57869e-14	NA	NA
ALG2	NA	NA	NA	NA
ALG3	NA	NA	NA	NA
ALG5	NA	NA	NA	NA
ALG6	Inf	5.52567e-07	NA	NA
ALG9	NA	NA	Inf	0.392191
ALKBH2	NA	NA	NA	NA
ALKBH5	NA	NA	NA	NA
ALKBH6	NA	NA	NA	NA
ALKBH8	NA	NA	NA	NA
ALS2	NA	NA	NA	NA
AMACR	Inf	2.10962e-11	NA	NA
AMBRA1	NA	NA	NA	NA
AMFR	Inf	0.000208574	NA	NA
AMIGO2	NA	NA	NA	NA
AMMECR1	NA	NA	NA	NA
AMOTL2	Inf	0.00265182	NA	NA
AMZ2	Inf	1.0233e-14	#NAME?	0.0306144
ANAPC10	#NAME?	9.54349e-09	NA	NA
ANAPC13	NA	NA	NA	NA
ANAPC4	Inf	1.86103e-08	NA	NA
ANGPTL6	#NAME?	2.74293e-07	NA	NA
ANK2	NA	NA	NA	NA
ANKDD1A	#NAME?	1.39464e-14	NA	NA
ANKEF1	NA	NA	NA	NA
ANKFY1	NA	NA	NA	NA
ANKMY1	#NAME?	4.22425e-05	NA	NA
ANKRD1	NA	NA	NA	NA
ANKRD13C	NA	NA	NA	NA
ANKRD18B	#NAME?	1.08353e-10	#NAME?	1.17498e-07
ANKRD23	NA	NA	NA	NA
ANKRD26	NA	NA	5.38695	5.55192e-20
ANKRD31	NA	NA	NA	NA
ANKRD33B	#NAME?	0.00212313	NA	NA
ANKRD37	NA	NA	NA	NA
ANKRD42	NA	NA	NA	NA
ANKRD44	NA	NA	NA	NA
ANKRD45	NA	NA	NA	NA
ANKRD46	NA	NA	NA	NA
ANKRD49	NA	NA	NA	NA
ANKS3	NA	NA	NA	NA
ANKS6	NA	NA	NA	NA
ANLN	Inf	3.41509e-09	NA	NA
ANOS1	NA	NA	NA	NA
ANTXR2	NA	NA	NA	NA
ANXA1	NA	NA	NA	NA
ANXA2R	#NAME?	1.08353e-10	NA	NA
ANXA3	NA	NA	NA	NA
ANXA4	Inf	0.0011362	NA	NA
ANXA5	-4.20904	6.2283e-15	NA	NA
AP1AR	NA	NA	NA	NA
AP1G1	NA	NA	NA	NA
AP1S1	NA	NA	NA	NA
AP2A2	NA	NA	#NAME?	0.00253401
AP2B1	Inf	6.3134e-17	NA	NA
AP3S1	NA	NA	NA	NA
AP3S2	Inf	2.68429e-10	NA	NA
AP5Z1	NA	NA	NA	NA
APAF1	NA	NA	NA	NA
APC	#NAME?	4.50345e-06	NA	NA
APH1B	Inf	2.68429e-10	NA	NA
APITD1	#NAME?	0.326607	NA	NA
APOA1	NA	NA	NA	NA
APOBEC3A	#NAME?	2.15232e-12	NA	NA
APOM	NA	NA	Inf	0.153796
APOO	NA	NA	NA	NA
APP	Inf	7.02742e-06	NA	NA
APPL1	Inf	2.68429e-10	NA	NA
APTX	NA	NA	NA	NA
ARAP3	NA	NA	NA	NA
AREG	#NAME?	4.50345e-06	NA	NA
ARF1	Inf	0.0011362	NA	NA
ARF4	NA	NA	NA	NA
ARFRP1	NA	NA	NA	NA
ARG2	NA	NA	NA	NA
ARHGAP11B	NA	NA	#NAME?	0.607809
ARHGAP18	Inf	7.97225e-09	NA	NA
ARHGAP23	NA	NA	NA	NA
ARHGAP27	NA	NA	NA	NA
ARHGAP31	NA	NA	NA	NA
ARHGEF11	NA	NA	NA	NA
ARHGEF17	NA	NA	NA	NA
ARHGEF19	NA	NA	NA	NA
ARHGEF28	NA	NA	NA	NA
ARHGEF3	NA	NA	NA	NA
ARID3A	#NAME?	6.19039e-11	NA	NA
ARL1	NA	NA	NA	NA
ARL17A	NA	NA	NA	NA
ARL4C	NA	NA	NA	NA
ARL5B	NA	NA	NA	NA
ARL6IP6	NA	NA	NA	NA
ARMC10	NA	NA	NA	NA
ARMC3	NA	NA	5.02438	2.7673e-15
ARMCX2	NA	NA	NA	NA
ARNTL2	NA	NA	NA	NA
ARPC1B	NA	NA	#NAME?	3.19e-07
ARPP19	Inf	0.428502	NA	NA
ARRDC3	NA	NA	NA	NA
ARSA	#NAME?	1.08353e-10	NA	NA
ARSJ	NA	NA	NA	NA
ARTN	NA	NA	NA	NA
ARV1	NA	NA	NA	NA
ASAH2B	NA	NA	NA	NA
ASAP1	NA	NA	NA	NA
ASB13	Inf	3.01068e-06	NA	NA
ASB8	NA	NA	NA	NA
ASPH	Inf	2.12317e-18	#NAME?	0.13644
ASPSCR1	NA	NA	NA	NA
ASTE1	Inf	4.95808e-18	NA	NA
ASXL1	NA	NA	NA	NA
ATAD1	Inf	4.92514e-11	NA	NA
ATAD2	NA	NA	NA	NA
ATE1	NA	NA	NA	NA
ATF6B	NA	NA	NA	NA
ATG12	NA	NA	NA	NA
ATG14	-4.33944	2.22283e-11	NA	NA
ATG4A	NA	NA	NA	NA
ATG5	-4.25698	1.0698e-10	NA	NA
ATL1	NA	NA	NA	NA
ATL2	Inf	7.10043e-13	NA	NA
ATN1	NA	NA	NA	NA
ATP10D	NA	NA	NA	NA
ATP11A	NA	NA	NA	NA
ATP11C	Inf	2.10962e-11	NA	NA
ATP1B2	-3.95959	5.31482e-16	#NAME?	0.0113017
ATP2C1	NA	NA	NA	NA
ATP6V1A	Inf	7.02742e-06	NA	NA
ATP6V1B2	Inf	0.183611	NA	NA
ATP6V1D	-3.49144	6.10271e-11	NA	NA
ATP6V1G1	#NAME?	1.48503e-15	NA	NA
ATP7A	#NAME?	1.47036e-06	NA	NA
ATP9B	NA	NA	NA	NA
ATPAF2	Inf	0.00265182	NA	NA
ATR	NA	NA	NA	NA
ATXN2	Inf	0.00265182	NA	NA
ATXN2L	NA	NA	#NAME?	0.607809
ATXN7	NA	NA	NA	NA
ATXN7L3	NA	NA	NA	NA
AUP1	NA	NA	NA	NA
AURKA	NA	NA	NA	NA
AVEN	NA	NA	NA	NA
AVPI1	NA	NA	NA	NA
AXIN1	#NAME?	2.57327e-06	NA	NA
AXL	NA	NA	NA	NA
AZI2	NA	NA	NA	NA
B2M	#NAME?	1.37929e-05	NA	NA
B4GALNT2	NA	NA	NA	NA
B4GALT1	NA	NA	NA	NA
B4GALT5	NA	NA	NA	NA
B4GALT6	NA	NA	NA	NA
B4GALT7	NA	NA	NA	NA
B9D1	Inf	1.87692e-15	NA	NA
BACE1	Inf	1.0233e-14	NA	NA
BAD	#NAME?	4.50345e-06	#NAME?	0.0503832
BAHCC1	NA	NA	NA	NA
BANK1	Inf	0.0061891	NA	NA
BAP1	NA	NA	NA	NA
BAZ1B	NA	NA	NA	NA
BBS10	Inf	0.00265182	NA	NA
BBS12	NA	NA	NA	NA
BBS7	Inf	0.428502	NA	NA
BCAN	NA	NA	NA	NA
BCAS3	NA	NA	NA	NA
BCAT1	NA	NA	NA	NA
BCAT2	NA	NA	NA	NA
BCDIN3D	NA	NA	NA	NA
BCKDHA	#NAME?	0.571498	NA	NA
BCKDHB	Inf	0.00265182	NA	NA
BCKDK	NA	NA	NA	NA
BCL10	NA	NA	NA	NA
BCL2A1	NA	NA	NA	NA
BCL2L1	NA	NA	NA	NA
BCL2L11	Inf	3.41509e-09	NA	NA
BCL2L12	NA	NA	NA	NA
BCL2L13	NA	NA	NA	NA
BCL2L2	#NAME?	0.571498	NA	NA
BCL3	NA	NA	NA	NA
BCL9L	NA	NA	NA	NA
BCO2	NA	NA	NA	NA
BCORL1	NA	NA	NA	NA
BDH1	Inf	1.15781e-17	NA	NA
BDNF	NA	NA	NA	NA
BDP1	NA	NA	NA	NA
BECN1	NA	NA	NA	NA
BEND7	NA	NA	NA	NA
BEST3	Inf	0.0337113	NA	NA
BET1	NA	NA	NA	NA
BET1L	Inf	1.86103e-08	NA	NA
BEX1	NA	NA	NA	NA
BEX5	NA	NA	NA	NA
BHLHB9	NA	NA	NA	NA
BICC1	NA	NA	NA	NA
BIN3	NA	NA	NA	NA
BIRC3	-3.75448	1.8566e-10	NA	NA
BIVM	NA	NA	NA	NA
BLOC1S4	NA	NA	NA	NA
BLVRB	NA	NA	NA	NA
BLZF1	NA	NA	Inf	4.538e-19
BMP4	NA	NA	NA	NA
BMP8B	NA	NA	NA	NA
BMS1	NA	NA	NA	NA
BNIP2	NA	NA	NA	NA
BNIP3	Inf	4.34431e-08	NA	NA
BOC	Inf	1.14981e-10	NA	NA
BOLA1	NA	NA	NA	NA
BPGM	NA	NA	NA	NA
BRAP	NA	NA	NA	NA
BRAT1	NA	NA	NA	NA
BRCA1	Inf	5.57869e-14	NA	NA
BRD1	#NAME?	5.4913e-18	NA	NA
BRD2	-3.16952	3.48228e-10	NA	NA
BRD3	NA	NA	NA	NA
BRD7	NA	NA	NA	NA
BRD8	NA	NA	NA	NA
BRE	NA	NA	NA	NA
BRF2	NA	NA	NA	NA
BRICD5	NA	NA	NA	NA
BROX	NA	NA	NA	NA
BSG	NA	NA	NA	NA
BST1	NA	NA	NA	NA
BTBD3	Inf	0.0786757	NA	NA
BTBD6	Inf	4.34431e-08	NA	NA
BTBD7	NA	NA	NA	NA
BTBD9	NA	NA	NA	NA
BTC	NA	NA	NA	NA
BTD	NA	NA	NA	NA
BTF3L4	NA	NA	NA	NA
BTG3	NA	NA	NA	NA
BTNL9	NA	NA	NA	NA
BUB1	Inf	4.92514e-11	NA	NA
BUB1B	Inf	3.04116e-13	NA	NA
BUB3	Inf	0.0337113	NA	NA
BUD13	NA	NA	NA	NA
BUD31	-5.4672	1.19678e-13	NA	NA
C10orf2	NA	NA	NA	NA
C10orf55	NA	NA	NA	NA
C11orf45	NA	NA	NA	NA
C11orf54	Inf	1.65777e-12	NA	NA
C11orf70	NA	NA	NA	NA
C11orf73	Inf	8.9362e-05	NA	NA
C12orf56	NA	NA	NA	NA
C12orf60	NA	NA	NA	NA
C12orf73	NA	NA	NA	NA
C14orf166	-3.28499	3.15289e-09	NA	NA
C14orf178	-5.10812	1.36644e-10	NA	NA
C14orf37	NA	NA	NA	NA
C15orf52	NA	NA	NA	NA
C16orf58	NA	NA	NA	NA
C16orf72	NA	NA	NA	NA
C17orf51	NA	NA	#NAME?	0.607809
C17orf53	NA	NA	NA	NA
C17orf62	NA	NA	NA	NA
C17orf67	#NAME?	0.326607	NA	NA
C19orf12	Inf	7.10043e-13	NA	NA
C19orf44	NA	NA	NA	NA
C19orf45	#NAME?	1.01695e-09	Inf	0.00142369
C19orf47	NA	NA	NA	NA
C19orf66	NA	NA	NA	NA
C1D	NA	NA	NA	NA
C1orf115	Inf	5.52567e-07	NA	NA
C1orf174	NA	NA	NA	NA
C1orf226	#NAME?	0.000129369	NA	NA
C1orf27	Inf	0.0786757	#NAME?	0.000935003
C1orf56	Inf	0.00265182	NA	NA
C1QL4	NA	NA	NA	NA
C1QTNF6	NA	NA	NA	NA
C1R	NA	NA	NA	NA
C1S	Inf	0.0337113	NA	NA
C20orf196	NA	NA	NA	NA
C20orf96	NA	NA	NA	NA
C21orf2	NA	NA	NA	NA
C21orf33	NA	NA	NA	NA
C21orf58	NA	NA	NA	NA
C21orf91	NA	NA	NA	NA
C22orf29	NA	NA	NA	NA
C2CD5	NA	NA	NA	NA
C2orf49	#NAME?	2.29245e-13	NA	NA
C2orf74	NA	NA	#NAME?	0.607809
C2orf88	NA	NA	NA	NA
C4orf27	NA	NA	NA	NA
C4orf33	NA	NA	NA	NA
C5orf24	#NAME?	0.106669	NA	NA
C5orf28	Inf	2.70366e-17	NA	NA
C5orf45	#NAME?	0.000226395	Inf	0.392191
C5orf63	#NAME?	1.08353e-10	NA	NA
C6orf106	NA	NA	NA	NA
C6orf226	#NAME?	6.19039e-11	NA	NA
C6orf52	NA	NA	NA	NA
C7orf31	NA	NA	NA	NA
C7orf60	NA	NA	NA	NA
C8orf33	#NAME?	7.88137e-06	NA	NA
C8orf58	NA	NA	NA	NA
C8orf76	#NAME?	2.92341e-08	NA	NA
C9orf43	-4.83248	1.00455e-08	NA	NA
C9orf69	NA	NA	NA	NA
C9orf9	NA	NA	NA	NA
CA12	NA	NA	NA	NA
CA13	NA	NA	NA	NA
CA14	Inf	1.64029e-05	NA	NA
CAB39L	NA	NA	#NAME?	2.34994e-06
CABLES2	NA	NA	NA	NA
CACNB1	NA	NA	NA	NA
CACTIN	NA	NA	#NAME?	0.224511
CADPS2	NA	NA	NA	NA
CALU	NA	NA	NA	NA
CAMK1	Inf	7.97225e-09	NA	NA
CAMKK2	Inf	1.0141e-07	NA	NA
CAMKMT	NA	NA	NA	NA
CAPS2	NA	NA	NA	NA
CARF	NA	NA	NA	NA
CASC3	Inf	3.8704e-12	NA	NA
CASC5	NA	NA	NA	NA
CASK	NA	NA	NA	NA
CASP10	#NAME?	9.54349e-09	NA	NA
CASP4	Inf	3.41509e-09	NA	NA
CASP8	NA	NA	NA	NA
CASP8AP2	NA	NA	NA	NA
CASQ1	NA	NA	NA	NA
CAV2	NA	NA	NA	NA
CBFB	NA	NA	NA	NA
CBR4	Inf	3.04116e-13	NA	NA
CBY1	NA	NA	NA	NA
CC2D2A	NA	NA	NA	NA
CCAR2	NA	NA	NA	NA
CCBE1	NA	NA	NA	NA
CCDC102A	NA	NA	NA	NA
CCDC110	NA	NA	NA	NA
CCDC120	NA	NA	NA	NA
CCDC127	NA	NA	NA	NA
CCDC136	NA	NA	NA	NA
CCDC14	Inf	0.0337113	NA	NA
CCDC148	NA	NA	NA	NA
CCDC149	NA	NA	NA	NA
CCDC15	Inf	0.0786757	Inf	8.42256e-16
CCDC151	NA	NA	NA	NA
CCDC153	NA	NA	NA	NA
CCDC159	NA	NA	NA	NA
CCDC169	Inf	4.95808e-18	NA	NA
CCDC173	NA	NA	NA	NA
CCDC175	NA	NA	NA	NA
CCDC18	NA	NA	NA	NA
CCDC24	NA	NA	NA	NA
CCDC36	#NAME?	2.94665e-17	NA	NA
CCDC43	NA	NA	NA	NA
CCDC51	NA	NA	NA	NA
CCDC58	#NAME?	3.31954e-10	NA	NA
CCDC61	NA	NA	NA	NA
CCDC65	Inf	3.01068e-06	NA	NA
CCDC66	#NAME?	2.29245e-13	NA	NA
CCDC68	NA	NA	NA	NA
CCDC69	#NAME?	1.37929e-05	NA	NA
CCDC77	NA	NA	NA	NA
CCDC80	NA	NA	#NAME?	0.00253401
CCDC88A	Inf	0.00265182	NA	NA
CCDC97	NA	NA	NA	NA
CCL28	NA	NA	NA	NA
CCND1	NA	NA	NA	NA
CCNI	#NAME?	0.0609593	NA	NA
CCNY	NA	NA	NA	NA
CCP110	NA	NA	NA	NA
CCSAP	NA	NA	NA	NA
CCT4	Inf	2.70366e-17	NA	NA
CCZ1	NA	NA	NA	NA
CCZ1B	Inf	0.428502	NA	NA
CD151	NA	NA	NA	NA
CD24	NA	NA	NA	NA
CD3G	-5.41744	3.54784e-13	NA	NA
CD46	Inf	3.8704e-12	NA	NA
CD70	NA	NA	NA	NA
CD72	NA	NA	NA	NA
CD83	NA	NA	NA	NA
CDADC1	#NAME?	5.45269e-09	Inf	2.9807e-18
CDAN1	Inf	1.65777e-12	NA	NA
CDC14B	NA	NA	NA	NA
CDC25C	NA	NA	NA	NA
CDC26	#NAME?	7.48127e-14	NA	NA
CDC34	NA	NA	NA	NA
CDC40	#NAME?	0.326607	NA	NA
CDC42BPB	NA	NA	NA	NA
CDC42EP4	NA	NA	NA	NA
CDC42SE1	NA	NA	NA	NA
CDC42SE2	NA	NA	NA	NA
CDH24	NA	NA	NA	NA
CDHR4	Inf	6.26652e-10	NA	NA
CDK11B	-1.79401	3.9641e-07	NA	NA
CDK13	NA	NA	NA	NA
CDK18	NA	NA	NA	NA
CDK5RAP1	#NAME?	9.54349e-09	NA	NA
CDK6	NA	NA	NA	NA
CDK7	NA	NA	NA	NA
CDK9	NA	NA	NA	NA
CDKL1	NA	NA	NA	NA
CDKN1B	#NAME?	2.02051e-11	NA	NA
CDKN2AIPNL	NA	NA	NA	NA
CDKN2B	-5.33944	1.80688e-12	NA	NA
CDR2	Inf	0.428502	NA	NA
CDR2L	NA	NA	NA	NA
CDS2	NA	NA	NA	NA
CDSN	NA	NA	NA	NA
CDV3	#NAME?	1.08353e-10	NA	NA
CEBPD	NA	NA	NA	NA
CECR5	NA	NA	#NAME?	0.607809
CENPE	#NAME?	1.89654e-10	NA	NA
CENPQ	NA	NA	#NAME?	0.0306144
CEP112	NA	NA	NA	NA
CEP120	NA	NA	NA	NA
CEP128	NA	NA	NA	NA
CEP131	Inf	1.14981e-10	#NAME?	0.369414
CEP135	#NAME?	0.00212313	NA	NA
CEP152	NA	NA	NA	NA
CEP164	#NAME?	2.57327e-06	2.09773	6.53385e-10
CEP170B	NA	NA	NA	NA
CEP57L1	NA	NA	NA	NA
CEP68	NA	NA	NA	NA
CEP83	NA	NA	NA	NA
CEP97	NA	NA	NA	NA
CFAP69	NA	NA	NA	NA
CGB8	NA	NA	NA	NA
CHD7	NA	NA	NA	NA
CHD8	NA	NA	NA	NA
CHEK1	NA	NA	NA	NA
CHEK2	Inf	2.10962e-11	NA	NA
CHFR	NA	NA	NA	NA
CHIC1	NA	NA	NA	NA
CHIC2	NA	NA	NA	NA
CHM	NA	NA	NA	NA
CHMP2B	NA	NA	#NAME?	0.000567915
CHMP3	NA	NA	NA	NA
CHMP4C	#NAME?	0.106669	NA	NA
CHMP6	NA	NA	NA	NA
CHRFAM7A	NA	NA	NA	NA
CHST11	NA	NA	NA	NA
CHST14	NA	NA	NA	NA
CHST15	NA	NA	Inf	0.00926785
CHST3	NA	NA	#NAME?	0.00417133
CIB1	NA	NA	#NAME?	5.86459e-09
CIR1	NA	NA	NA	NA
CKAP2L	Inf	2.68429e-10	NA	NA
CKAP4	NA	NA	NA	NA
CKB	NA	NA	NA	NA
CKS2	#NAME?	0.571498	NA	NA
CLASP1	NA	NA	#NAME?	0.369414
CLCN2	NA	NA	NA	NA
CLCN4	NA	NA	NA	NA
CLCN5	NA	NA	NA	NA
CLDN1	NA	NA	NA	NA
CLDN11	-4.51529	5.56592e-13	NA	NA
CLDN12	NA	NA	NA	NA
CLDND1	Inf	1.47424e-16	NA	NA
CLEC2D	NA	NA	NA	NA
CLIC1	NA	NA	NA	NA
CLINT1	NA	NA	NA	NA
CLTCL1	NA	NA	NA	NA
CLYBL	#NAME?	5.81021e-10	NA	NA
CMBL	NA	NA	NA	NA
CMC4	NA	NA	NA	NA
CMSS1	NA	NA	NA	NA
CMTM1	Inf	4.38255e-15	NA	NA
CMTM4	NA	NA	NA	NA
CNBD2	NA	NA	NA	NA
CNFN	NA	NA	NA	NA
CNIH2	#NAME?	2.57327e-06	NA	NA
CNKSR3	NA	NA	NA	NA
CNN3	Inf	3.44244e-16	NA	NA
CNNM4	NA	NA	NA	NA
CNOT10	Inf	0.0337113	NA	NA
CNOT6	NA	NA	NA	NA
CNOT8	NA	NA	NA	NA
CNPY4	Inf	2.36721e-07	NA	NA
CNRIP1	NA	NA	NA	NA
CNST	#NAME?	7.02442e-13	NA	NA
CNTNAP1	NA	NA	NA	NA
COA3	NA	NA	#NAME?	0.000567915
COBLL1	NA	NA	NA	NA
COG4	Inf	2.68429e-10	NA	NA
COG7	Inf	1.30253e-13	NA	NA
COL12A1	NA	NA	NA	NA
COLGALT1	NA	NA	NA	NA
COMMD6	#NAME?	5.81021e-10	#NAME?	1.4265e-06
COMT	NA	NA	NA	NA
COPB2	Inf	3.8704e-12	NA	NA
COPS4	NA	NA	NA	NA
COPZ1	NA	NA	NA	NA
COQ10A	NA	NA	NA	NA
COQ10B	#NAME?	2.74293e-07	#NAME?	3.23888e-12
COX10	NA	NA	NA	NA
COX15	Inf	3.44244e-16	NA	NA
COX19	#NAME?	0.106669	NA	NA
CPA4	NA	NA	NA	NA
CPEB4	NA	NA	NA	NA
CPNE3	Inf	1.47424e-16	NA	NA
CPNE7	#NAME?	4.22425e-05	NA	NA
CPNE8	Inf	1.46291e-09	NA	NA
CPOX	NA	NA	NA	NA
CPPED1	NA	NA	NA	NA
CPSF1	NA	NA	#NAME?	0.13644
CRABP2	#NAME?	1.37929e-05	NA	NA
CRADD	NA	NA	NA	NA
CRAT	Inf	8.03821e-16	NA	NA
CRB3	NA	NA	NA	NA
CREBL2	NA	NA	NA	NA
CREBZF	NA	NA	NA	NA
CREG2	NA	NA	NA	NA
CRELD1	#NAME?	1.08353e-10	NA	NA
CREM	NA	NA	NA	NA
CRIM1	NA	NA	NA	NA
CRIP2	NA	NA	NA	NA
CRISPLD2	#NAME?	3.53665e-11	NA	NA
CRNKL1	#NAME?	2.29245e-13	NA	NA
CRTAP	NA	NA	NA	NA
CRTC1	NA	NA	NA	NA
CRYBG3	#NAME?	2.57327e-06	NA	NA
CRYZL1	NA	NA	NA	NA
CSDE1	5.2228	8.37597e-10	NA	NA
CSGALNACT1	Inf	7.10043e-13	NA	NA
CSNK1D	NA	NA	NA	NA
CSNK2A2	#NAME?	0.326607	NA	NA
CSRP1	NA	NA	NA	NA
CSRP2	NA	NA	NA	NA
CSRP2BP	NA	NA	NA	NA
CSTF2T	Inf	1.28982e-06	Inf	0.00142369
CTBP1	NA	NA	NA	NA
CTDNEP1	NA	NA	NA	NA
CTDSPL	NA	NA	NA	NA
CTDSPL2	NA	NA	NA	NA
CTIF	NA	NA	NA	NA
CTNND1	NA	NA	NA	NA
CTPS2	NA	NA	NA	NA
CTRC	#NAME?	2.57327e-06	NA	NA
CTRL	NA	NA	NA	NA
CTSK	NA	NA	NA	NA
CTSL	NA	NA	NA	NA
CTTNBP2NL	-5.75448	9.99776e-17	NA	NA
CTU2	NA	NA	NA	NA
CUL2	Inf	8.03821e-16	NA	NA
CUL4B	NA	NA	#NAME?	0.00153929
CUTC	NA	NA	NA	NA
CXorf23	NA	NA	NA	NA
CXorf56	Inf	1.64029e-05	NA	NA
CXXC1	Inf	0.428502	NA	NA
CXXC5	NA	NA	NA	NA
CYB561D1	NA	NA	NA	NA
CYB5R2	Inf	0.428502	NA	NA
CYB5R4	Inf	6.26652e-10	NA	NA
CYB5RL	Inf	1.28982e-06	Inf	8.56418e-05
CYP27A1	NA	NA	NA	NA
CYP27B1	NA	NA	NA	NA
CYP2J2	NA	NA	NA	NA
CYP2R1	NA	NA	NA	NA
CYP39A1	NA	NA	NA	NA
CYTH2	#NAME?	0.0609593	NA	NA
CYTH3	NA	NA	NA	NA
DAB2IP	Inf	3.41509e-09	NA	NA
DAD1	NA	NA	#NAME?	7.72597e-05
DARS	Inf	1.46291e-09	NA	NA
DAW1	NA	NA	NA	NA
DBF4B	NA	NA	NA	NA
DBNDD2	NA	NA	NA	NA
DCAF4	#NAME?	7.48127e-14	NA	NA
DCAF7	NA	NA	NA	NA
DCLK2	NA	NA	NA	NA
DCLRE1A	NA	NA	NA	NA
DCLRE1B	NA	NA	NA	NA
DCP1A	NA	NA	#NAME?	0.607809
DCP2	NA	NA	NA	NA
DCTN2	Inf	7.97225e-09	NA	NA
DCTN4	6.11589	2.19395e-18	NA	NA
DCTN5	NA	NA	#NAME?	1.17498e-07
DCTN6	Inf	1.87692e-15	NA	NA
DDA1	#NAME?	0.0199082	NA	NA
DDB1	Inf	4.34431e-08	4.82846	2.67575e-19
DDHD2	NA	NA	NA	NA
DDX11	NA	NA	#NAME?	0.0503832
DDX17	NA	NA	NA	NA
DDX21	#NAME?	1.58107e-16	NA	NA
DDX26B	NA	NA	NA	NA
DDX47	NA	NA	NA	NA
DDX49	NA	NA	NA	NA
DDX50	NA	NA	NA	NA
DDX51	NA	NA	#NAME?	0.00253401
DDX58	NA	NA	NA	NA
DDX60	Inf	0.000208574	NA	NA
DECR2	NA	NA	NA	NA
DEF8	NA	NA	NA	NA
DENND1B	NA	NA	NA	NA
DENND3	#NAME?	3.31954e-10	NA	NA
DENND6A	NA	NA	NA	NA
DEPDC4	Inf	0.000486811	NA	NA
DEPTOR	NA	NA	NA	NA
DERL1	NA	NA	NA	NA
DERL2	NA	NA	NA	NA
DESI1	NA	NA	NA	NA
DET1	NA	NA	NA	NA
DEXI	NA	NA	NA	NA
DFFA	NA	NA	-3.76025	0.000263487
DFNA5	NA	NA	NA	NA
DGCR14	Inf	7.02742e-06	NA	NA
DGCR2	NA	NA	NA	NA
DGKQ	NA	NA	Inf	0.392191
DGUOK	-5.07641	2.34231e-10	NA	NA
DHCR24	#NAME?	1.08353e-10	NA	NA
DHDH	NA	NA	NA	NA
DHFRL1	Inf	3.8286e-05	NA	NA
DHPS	NA	NA	NA	NA
DHRS12	NA	NA	NA	NA
DHRS4L2	NA	NA	NA	NA
DHRS7	NA	NA	NA	NA
DHRS7B	Inf	2.68429e-10	NA	NA
DHX16	NA	NA	NA	NA
DHX30	NA	NA	NA	NA
DHX35	NA	NA	NA	NA
DHX38	NA	NA	NA	NA
DHX40	NA	NA	NA	NA
DIAPH2	NA	NA	NA	NA
DICER1	NA	NA	NA	NA
DIEXF	#NAME?	1.15432e-11	NA	NA
DIXDC1	NA	NA	NA	NA
DKKL1	NA	NA	NA	NA
DLC1	NA	NA	NA	NA
DLK2	NA	NA	NA	NA
DLST	NA	NA	NA	NA
DLX1	NA	NA	NA	NA
DLX2	NA	NA	NA	NA
DMAP1	Inf	0.183611	NA	NA
DMKN	NA	NA	NA	NA
DMTN	NA	NA	NA	NA
DNAJA4	NA	NA	NA	NA
DNAJB5	-3.12887	1.4682e-11	Inf	3.35486e-05
DNAJB6	NA	NA	NA	NA
DNAJB9	NA	NA	NA	NA
DNAJC1	#NAME?	4.22425e-05	NA	NA
DNAJC10	Inf	1.65777e-12	NA	NA
DNAJC14	Inf	7.97225e-09	NA	NA
DNAJC17	NA	NA	NA	NA
DNAJC19	Inf	3.01068e-06	NA	NA
DNAJC27	NA	NA	NA	NA
DNHD1	NA	NA	NA	NA
DOCK10	NA	NA	NA	NA
DOCK11	NA	NA	NA	NA
DOCK9	NA	NA	NA	NA
DPAGT1	NA	NA	NA	NA
DPH2	#NAME?	8.95487e-08	NA	NA
DPH5	#NAME?	4.80051e-07	NA	NA
DPH7	NA	NA	NA	NA
DPM1	-4.10812	8.38358e-14	NA	NA
DPM2	NA	NA	#NAME?	2.34994e-06
DPP7	NA	NA	#NAME?	4.69156e-05
DPY19L4	Inf	4.34431e-08	NA	NA
DPY30	NA	NA	NA	NA
DPYD	NA	NA	NA	NA
DPYSL2	Inf	7.97225e-09	NA	NA
DRAP1	NA	NA	NA	NA
DRG1	NA	NA	NA	NA
DRG2	NA	NA	NA	NA
DSE	NA	NA	NA	NA
DSG2	Inf	2.10962e-11	NA	NA
DSN1	NA	NA	NA	NA
DSP	Inf	0.428502	NA	NA
DTNB	NA	NA	NA	NA
DUS2	Inf	4.34431e-08	#NAME?	0.0113017
DUSP10	-5.01082	6.87304e-10	NA	NA
DUSP28	#NAME?	0.00650146	NA	NA
DUSP4	NA	NA	NA	NA
DUSP6	Inf	0.183611	NA	NA
DVL1	NA	NA	NA	NA
DVL3	#NAME?	7.39251e-05	#NAME?	2.15842e-09
DYNC1LI2	NA	NA	NA	NA
DYNC2H1	NA	NA	NA	NA
DYNLT1	NA	NA	NA	NA
DYRK4	NA	NA	NA	NA
DZIP1	NA	NA	NA	NA
E2F4	NA	NA	NA	NA
E4F1	NA	NA	NA	NA
EAF2	NA	NA	NA	NA
EAPP	NA	NA	NA	NA
EBP	NA	NA	NA	NA
EBPL	NA	NA	NA	NA
ECT2	Inf	4.34431e-08	NA	NA
EDC3	NA	NA	NA	NA
EDC4	Inf	8.03821e-16	NA	NA
EDEM1	NA	NA	NA	NA
EEF1A1	#NAME?	7.39251e-05	NA	NA
EEF1E1	#NAME?	0.571498	NA	NA
EEF2	Inf	3.8286e-05	-3.33756	8.58513e-08
EFCAB13	NA	NA	Inf	0.000218598
EFCAB5	NA	NA	NA	NA
EFNA1	NA	NA	NA	NA
EFNB2	NA	NA	NA	NA
EFTUD1	NA	NA	NA	NA
EGFL7	NA	NA	NA	NA
EHBP1	NA	NA	NA	NA
EHBP1L1	#NAME?	1.68312e-17	NA	NA
EHD3	NA	NA	NA	NA
EHHADH	NA	NA	Inf	6.63981e-11
EHMT2	NA	NA	NA	NA
EIF1AD	NA	NA	NA	NA
EIF2B2	NA	NA	NA	NA
EIF2S2	NA	NA	NA	NA
EIF2S3	NA	NA	NA	NA
EIF3D	NA	NA	NA	NA
EIF3F	NA	NA	NA	NA
EIF4ENIF1	#NAME?	4.22425e-05	NA	NA
ELF1	NA	NA	NA	NA
ELL	NA	NA	NA	NA
ELMOD1	Inf	0.0786757	NA	NA
ELMOD3	#NAME?	6.19039e-11	NA	NA
ELMSAN1	NA	NA	NA	NA
ELOVL2	NA	NA	Inf	1.95689e-17
ELOVL4	NA	NA	NA	NA
ELOVL7	NA	NA	NA	NA
ELP2	NA	NA	NA	NA
ELP3	NA	NA	NA	NA
ELP4	NA	NA	NA	NA
ELP5	#NAME?	6.59464e-12	NA	NA
EMC1	NA	NA	NA	NA
EMC7	NA	NA	NA	NA
EML4	Inf	2.68429e-10	NA	NA
ENC1	NA	NA	NA	NA
ENDOV	NA	NA	NA	NA
ENO2	NA	NA	NA	NA
ENPP4	NA	NA	Inf	0.392191
ENTPD1	Inf	0.0061891	NA	NA
ENTPD3	NA	NA	NA	NA
ENTPD5	#NAME?	0.571498	NA	NA
ENTPD7	NA	NA	NA	NA
EPB41L1	NA	NA	NA	NA
EPC2	NA	NA	NA	NA
EPHX1	NA	NA	NA	NA
EPM2AIP1	NA	NA	Inf	4.34067e-10
EPN1	NA	NA	#NAME?	0.369414
EPS15	Inf	7.02742e-06	NA	NA
EPS8	NA	NA	NA	NA
ERC1	NA	NA	NA	NA
ERCC1	#NAME?	1.37929e-05	NA	NA
ERCC4	#NAME?	2.15232e-12	NA	NA
EREG	NA	NA	4.85445	1.09805e-19
ERI1	NA	NA	NA	NA
ERLIN1	Inf	3.8286e-05	NA	NA
ERLIN2	NA	NA	NA	NA
ERMARD	NA	NA	NA	NA
ERP44	#NAME?	2.02051e-11	NA	NA
ESRP2	NA	NA	NA	NA
ESYT1	Inf	1.0141e-07	NA	NA
ETAA1	NA	NA	NA	NA
ETNK2	NA	NA	NA	NA
ETV2	#NAME?	0.0348367	NA	NA
ETV4	NA	NA	NA	NA
ETV6	NA	NA	NA	NA
EVA1C	NA	NA	NA	NA
EVI2A	NA	NA	NA	NA
EVI5	NA	NA	NA	NA
EVPL	NA	NA	NA	NA
EXOC6B	NA	NA	NA	NA
EXOC8	NA	NA	NA	NA
EXOSC1	#NAME?	2.15232e-12	NA	NA
EXT1	#NAME?	6.59464e-12	NA	NA
EXTL2	NA	NA	NA	NA
EYA4	NA	NA	NA	NA
F2R	NA	NA	NA	NA
F2RL1	NA	NA	NA	NA
FAAP24	NA	NA	NA	NA
FAHD2B	NA	NA	NA	NA
FAM102B	Inf	0.428502	NA	NA
FAM114A2	3.73737	8.92175e-14	#NAME?	0.0186014
FAM117B	NA	NA	NA	NA
FAM120A	NA	NA	NA	NA
FAM120AOS	NA	NA	NA	NA
FAM120C	NA	NA	NA	NA
FAM126A	NA	NA	NA	NA
FAM126B	NA	NA	NA	NA
FAM129B	NA	NA	NA	NA
FAM131C	Inf	2.12317e-18	NA	NA
FAM132B	NA	NA	NA	NA
FAM13A	Inf	0.0011362	NA	NA
FAM13B	NA	NA	NA	NA
FAM160A2	NA	NA	NA	NA
FAM162A	NA	NA	NA	NA
FAM168A	NA	NA	NA	NA
FAM171A2	NA	NA	NA	NA
FAM175B	Inf	1.64029e-05	NA	NA
FAM177A1	NA	NA	NA	NA
FAM183A	NA	NA	NA	NA
FAM184A	NA	NA	NA	NA
FAM188B	NA	NA	NA	NA
FAM189A2	NA	NA	NA	NA
FAM196A	NA	NA	NA	NA
FAM200B	#NAME?	7.48127e-14	NA	NA
FAM204A	NA	NA	NA	NA
FAM206A	NA	NA	NA	NA
FAM20B	NA	NA	NA	NA
FAM20C	NA	NA	NA	NA
FAM213B	NA	NA	NA	NA
FAM216A	NA	NA	NA	NA
FAM218A	NA	NA	NA	NA
FAM219A	NA	NA	NA	NA
FAM221B	#NAME?	2.02051e-11	NA	NA
FAM229B	2.46607	4.2281e-06	NA	NA
FAM43A	NA	NA	NA	NA
FAM46B	NA	NA	NA	NA
FAM53C	#NAME?	1.15432e-11	NA	NA
FAM71E1	NA	NA	NA	NA
FAM76A	NA	NA	NA	NA
FAM81A	NA	NA	NA	NA
FAM89B	#NAME?	0.571498	NA	NA
FAM92A1	Inf	0.000208574	NA	NA
FAM96B	-4.79401	5.55674e-16	#NAME?	0.224511
FANCD2	4.66337	2.71103e-12	3.13456	3.11062e-09
FAR2	NA	NA	NA	NA
FARS2	Inf	3.41509e-09	NA	NA
FASTKD1	Inf	1.87692e-15	NA	NA
FAU	-1.64345	1.47348e-06	NA	NA
FAXC	NA	NA	NA	NA
FBP1	NA	NA	NA	NA
FBP2	-5.22841	1.57601e-11	NA	NA
FBRS	#NAME?	4.27374e-14	NA	NA
FBXL14	Inf	2.36721e-07	NA	NA
FBXL17	NA	NA	NA	NA
FBXO10	NA	NA	NA	NA
FBXO16	NA	NA	NA	NA
FBXO31	NA	NA	NA	NA
FBXO34	NA	NA	NA	NA
FBXO38	Inf	0.000486811	NA	NA
FBXO4	Inf	3.04116e-13	NA	NA
FBXO42	Inf	0.183611	NA	NA
FBXO43	Inf	7.97225e-09	6.18665	2.04883e-18
FBXO45	Inf	0.0786757	NA	NA
FBXO46	NA	NA	NA	NA
FBXO48	NA	NA	NA	NA
FBXW9	NA	NA	NA	NA
FEM1B	NA	NA	NA	NA
FER	NA	NA	NA	NA
FEZ2	NA	NA	NA	NA
FGD4	NA	NA	NA	NA
FGD6	#NAME?	6.19039e-11	NA	NA
FGF12	NA	NA	NA	NA
FGF7	NA	NA	NA	NA
FGFR1	NA	NA	NA	NA
FHIT	NA	NA	NA	NA
FIGN	Inf	7.97225e-09	NA	NA
FIZ1	NA	NA	NA	NA
FKBP11	NA	NA	NA	NA
FKBP14	Inf	2.10962e-11	#NAME?	7.13047e-08
FKBP8	NA	NA	#NAME?	1.59314e-08
FKBPL	#NAME?	4.22425e-05	Inf	9.26057e-14
FKTN	Inf	7.97225e-09	NA	NA
FLNA	NA	NA	NA	NA
FLNC	#NAME?	2.59969e-15	NA	NA
FLOT2	NA	NA	NA	NA
FLT3LG	#NAME?	2.41381e-05	NA	NA
FLVCR1	NA	NA	NA	NA
FMNL3	NA	NA	NA	NA
FMO5	NA	NA	NA	NA
FN3K	NA	NA	NA	NA
FNBP1	NA	NA	NA	NA
FNDC3B	NA	NA	NA	NA
FNIP1	NA	NA	NA	NA
FNTB	#NAME?	2.57327e-06	NA	NA
FOCAD	NA	NA	NA	NA
FOPNL	NA	NA	NA	NA
FOSL1	NA	NA	NA	NA
FOXK1	#NAME?	0.106669	NA	NA
FOXK2	NA	NA	2.03805	6.90744e-09
FOXO1	NA	NA	NA	NA
FOXP1	NA	NA	NA	NA
FOXP4	NA	NA	NA	NA
FRA10AC1	NA	NA	NA	NA
FRG1	#NAME?	0.571498	NA	NA
FRMD4A	NA	NA	NA	NA
FRRS1	NA	NA	NA	NA
FUCA2	NA	NA	NA	NA
FURIN	NA	NA	NA	NA
FUT11	NA	NA	NA	NA
FUT6	NA	NA	2.63206	0.0107007
FXYD5	#NAME?	4.50345e-06	NA	NA
FXYD6	NA	NA	NA	NA
FYTTD1	Inf	7.10043e-13	NA	NA
FZD3	NA	NA	NA	NA
FZD4	NA	NA	NA	NA
FZD7	NA	NA	NA	NA
G0S2	NA	NA	NA	NA
G2E3	NA	NA	NA	NA
G3BP2	NA	NA	NA	NA
G6PC3	NA	NA	NA	NA
GABARAP	#NAME?	1.15432e-11	NA	NA
GALC	Inf	4.38255e-15	NA	NA
GALNT10	#NAME?	7.39251e-05	NA	NA
GALNT12	NA	NA	NA	NA
GALNT7	Inf	2.10962e-11	NA	NA
GALT	NA	NA	NA	NA
GANAB	Inf	1.86103e-08	NA	NA
GAPDH	Inf	0.0011362	-4.85979	3.31554e-09
GAREML	NA	NA	NA	NA
GARNL3	NA	NA	NA	NA
GAS2L1	NA	NA	NA	NA
GAS2L3	0.415446	0.673393	NA	NA
GAS6	NA	NA	NA	NA
GATAD1	NA	NA	NA	NA
GBA	NA	NA	NA	NA
GBA2	NA	NA	NA	NA
GBE1	Inf	1.6671e-19	NA	NA
GBP3	NA	NA	NA	NA
GCH1	NA	NA	NA	NA
GCN1	NA	NA	#NAME?	2.15842e-09
GCNT3	NA	NA	NA	NA
GDAP1	Inf	0.428502	NA	NA
GDE1	NA	NA	NA	NA
GEMIN8	NA	NA	NA	NA
GET4	#NAME?	1.89654e-10	NA	NA
GGCX	NA	NA	NA	NA
GGNBP2	NA	NA	NA	NA
GGPS1	NA	NA	NA	NA
GIN1	NA	NA	NA	NA
GIT1	NA	NA	NA	NA
GKAP1	NA	NA	NA	NA
GLE1	Inf	7.10043e-13	NA	NA
GLI4	#NAME?	0.0199082	NA	NA
GLIPR1L1	NA	NA	Inf	1.2093e-07
GLIS2	#NAME?	2.41381e-05	NA	NA
GLMP	Inf	1.86103e-08	NA	NA
GLO1	Inf	3.04116e-13	NA	NA
GLS	NA	NA	NA	NA
GLS2	NA	NA	NA	NA
GLTSCR2	-4.56183	1.93174e-13	NA	NA
GLUD1	NA	NA	NA	NA
GLYCTK	Inf	0.0011362	NA	NA
GMDS	NA	NA	NA	NA
GMPPB	NA	NA	NA	NA
GNA12	NA	NA	NA	NA
GNAI3	Inf	6.3134e-17	NA	NA
GNAL	NA	NA	NA	NA
GNAQ	NA	NA	NA	NA
GNAZ	NA	NA	NA	NA
GNB5	NA	NA	NA	NA
GNG12	Inf	0.428502	NA	NA
GNG2	-3.41744	2.7013e-10	NA	NA
GNL3	#NAME?	0.571498	NA	NA
GOLGA5	NA	NA	NA	NA
GOLGA6L4	NA	NA	NA	NA
GOLGA7	NA	NA	NA	NA
GOLGA8A	#NAME?	1.47036e-06	NA	NA
GOLGA8B	-5.36591	1.05053e-12	#NAME?	2.62561e-08
GOLIM4	NA	NA	NA	NA
GOLPH3	NA	NA	NA	NA
GPAT4	NA	NA	NA	NA
GPATCH11	Inf	0.000208574	NA	NA
GPD2	Inf	1.87692e-15	NA	NA
GPI	Inf	1.86103e-08	NA	NA
GPKOW	NA	NA	NA	NA
GPN1	NA	NA	NA	NA
GPN3	NA	NA	NA	NA
GPNMB	NA	NA	NA	NA
GPR137	#NAME?	9.54349e-09	NA	NA
GPR137C	NA	NA	NA	NA
GPR176	NA	NA	NA	NA
GPR18	NA	NA	NA	NA
GPR89B	NA	NA	NA	NA
GPRIN1	NA	NA	NA	NA
GPX1	NA	NA	#NAME?	0.369414
GPX4	#NAME?	1.22959e-12	#NAME?	0.0306144
GRAMD1A	NA	NA	NA	NA
GRAMD1C	Inf	0.0337113	NA	NA
GRHL1	Inf	0.183611	NA	NA
GRIK2	NA	NA	NA	NA
GRIK4	NA	NA	NA	NA
GRINA	NA	NA	NA	NA
GRIP1	3.32234	4.94014e-08	NA	NA
GRM3	NA	NA	NA	NA
GRN	Inf	9.03614e-12	NA	NA
GRTP1	NA	NA	NA	NA
GSAP	NA	NA	NA	NA
GSE1	NA	NA	NA	NA
GSPT2	NA	NA	NA	NA
GSS	NA	NA	NA	NA
GSTCD	NA	NA	NA	NA
GSTM1	NA	NA	NA	NA
GSTZ1	Inf	4.34431e-08	NA	NA
GTF2F2	NA	NA	NA	NA
GTF2H2C	NA	NA	NA	NA
GTF2H4	NA	NA	NA	NA
GTF2IRD1	NA	NA	NA	NA
GTF3C2	Inf	0.0144446	NA	NA
GTF3C4	NA	NA	NA	NA
GTF3C5	NA	NA	NA	NA
GTPBP4	NA	NA	NA	NA
GUCD1	NA	NA	NA	NA
GYLTL1B	NA	NA	NA	NA
GYS1	NA	NA	NA	NA
H1FX	#NAME?	0.000396186	NA	NA
H2AFJ	#NAME?	1.15432e-11	NA	NA
H3F3A	-2.75448	8.20428e-12	Inf	0.153796
HACD2	NA	NA	NA	NA
HADHA	Inf	1.87692e-15	NA	NA
HADHB	5.93901	3.16097e-16	NA	NA
HAGH	Inf	5.52567e-07	NA	NA
HARBI1	NA	NA	NA	NA
HARS2	NA	NA	Inf	1.10964e-09
HAT1	NA	NA	NA	NA
HAUS5	Inf	3.8704e-12	NA	NA
HCFC1R1	NA	NA	NA	NA
HDAC7	NA	NA	NA	NA
HDGF	NA	NA	NA	NA
HDLBP	Inf	6.26652e-10	NA	NA
HDX	NA	NA	NA	NA
HEBP2	NA	NA	NA	NA
HECW1	NA	NA	NA	NA
HEG1	Inf	0.0337113	NA	NA
HELLS	NA	NA	NA	NA
HELQ	-3.6143	2.32156e-09	NA	NA
HEPHL1	NA	NA	NA	NA
HERPUD2	NA	NA	NA	NA
HES1	#NAME?	3.11538e-09	NA	NA
HES6	NA	NA	NA	NA
HESX1	Inf	4.34431e-08	NA	NA
HEXA	NA	NA	NA	NA
HHIPL2	NA	NA	NA	NA
HHLA3	#NAME?	7.96685e-15	NA	NA
HIAT1	Inf	2.70366e-17	NA	NA
HIF1A	NA	NA	NA	NA
HINFP	NA	NA	NA	NA
HIP1	NA	NA	NA	NA
HIPK3	NA	NA	NA	NA
HIRIP3	NA	NA	NA	NA
HIST1H1C	#NAME?	3.11538e-09	#NAME?	6.3762e-06
HIST1H1E	#NAME?	0.000226395	NA	NA
HIST1H2AH	NA	NA	NA	NA
HIST1H2AI	NA	NA	NA	NA
HIST1H2AL	NA	NA	NA	NA
HIST1H2AM	NA	NA	NA	NA
HIST1H2BC	#NAME?	7.88137e-06	NA	NA
HIST1H2BF	#NAME?	0.0348367	NA	NA
HIST1H2BJ	NA	NA	NA	NA
HIST1H2BK	-3.39191	1.37277e-05	NA	NA
HIST1H2BM	NA	NA	NA	NA
HIST1H2BO	NA	NA	NA	NA
HIST1H4B	#NAME?	2.74293e-07	NA	NA
HIST1H4H	NA	NA	NA	NA
HIST1H4I	-3.09552	1.47212e-09	NA	NA
HIST2H2AC	#NAME?	0.571498	NA	NA
HIST2H2BE	#NAME?	0.00121326	NA	NA
HIST2H2BF	NA	NA	6.12392	1.29082e-17
HIST3H2A	-3.79401	1.48514e-07	NA	NA
HIST3H2BB	#NAME?	0.0609593	Inf	3.08924e-07
HJURP	NA	NA	NA	NA
HK1	NA	NA	NA	NA
HLA-B	NA	NA	NA	NA
HLA-DRB1	NA	NA	NA	NA
HLCS	Inf	0.0144446	NA	NA
HLTF	Inf	0.0144446	NA	NA
HLX	NA	NA	NA	NA
HMCES	NA	NA	NA	NA
HMG20A	Inf	9.03614e-12	NA	NA
HMG20B	NA	NA	NA	NA
HMGA1	NA	NA	NA	NA
HMGA2	#NAME?	3.11538e-09	NA	NA
HMGCL	Inf	0.428502	NA	NA
HMGN5	NA	NA	NA	NA
HMGXB4	NA	NA	NA	NA
HMSD	NA	NA	NA	NA
HOGA1	NA	NA	NA	NA
HOXA13	NA	NA	NA	NA
HOXA6	Inf	0.00265182	NA	NA
HOXB2	NA	NA	NA	NA
HOXB6	NA	NA	NA	NA
HOXC10	NA	NA	NA	NA
HOXC13	NA	NA	NA	NA
HOXD8	NA	NA	NA	NA
HPD	NA	NA	NA	NA
HPS5	NA	NA	NA	NA
HPSE	#NAME?	0.0609593	NA	NA
HRSP12	Inf	1.87692e-15	NA	NA
HS1BP3	NA	NA	NA	NA
HSBP1L1	NA	NA	NA	NA
HSCB	NA	NA	NA	NA
HSD17B1	-3.60692	5.01637e-12	NA	NA
HSD17B12	Inf	3.41509e-09	NA	NA
HSD17B14	#NAME?	0.000396186	NA	NA
HSD17B4	6.32234	2.84764e-21	NA	NA
HSD17B7	NA	NA	NA	NA
HSD3B7	NA	NA	NA	NA
HSF2BP	NA	NA	NA	NA
HSPA1A	-5.44254	2.06087e-13	NA	NA
HSPH1	#NAME?	7.02442e-13	NA	NA
HTR1D	NA	NA	NA	NA
HTR7	NA	NA	NA	NA
HYAL1	Inf	0.428502	NA	NA
HYI	NA	NA	NA	NA
IARS	Inf	5.57869e-14	#NAME?	1.45327e-11
ICE1	NA	NA	NA	NA
ICE2	NA	NA	NA	NA
ICK	NA	NA	NA	NA
ICOSLG	#NAME?	5.45269e-09	NA	NA
ICT1	NA	NA	NA	NA
IDH1	Inf	0.0144446	NA	NA
IDH2	NA	NA	NA	NA
IDNK	NA	NA	NA	NA
IER2	NA	NA	NA	NA
IER3IP1	NA	NA	NA	NA
IFI16	NA	NA	NA	NA
IFI35	#NAME?	3.76748e-12	Inf	0.000218598
IFIH1	#NAME?	0.0113769	NA	NA
IFIT1	NA	NA	NA	NA
IFIT3	NA	NA	NA	NA
IFITM1	NA	NA	NA	NA
IFNGR2	NA	NA	NA	NA
IFNLR1	NA	NA	NA	NA
IFT46	Inf	0.0144446	NA	NA
IFT52	NA	NA	NA	NA
IFT74	Inf	3.04116e-13	NA	NA
IFT88	NA	NA	Inf	0.392191
IGF2	NA	NA	NA	NA
IGF2BP2	NA	NA	NA	NA
IGF2BP3	NA	NA	NA	NA
IGFLR1	Inf	7.10043e-13	NA	NA
IKBIP	NA	NA	NA	NA
IKBKAP	NA	NA	NA	NA
IL11	#NAME?	5.81021e-10	NA	NA
IL12A	NA	NA	NA	NA
IL15	NA	NA	NA	NA
IL17RB	NA	NA	NA	NA
IL17RC	NA	NA	NA	NA
IL18	#NAME?	7.39251e-05	NA	NA
IL18BP	NA	NA	NA	NA
IL1R1	NA	NA	NA	NA
IL1RAP	Inf	0.0337113	NA	NA
IL22RA1	NA	NA	NA	NA
IL27RA	NA	NA	NA	NA
IL31RA	NA	NA	NA	NA
IL4R	NA	NA	NA	NA
ILF2	Inf	1.14981e-10	NA	NA
ILK	NA	NA	NA	NA
ILVBL	Inf	0.183611	NA	NA
IMMP1L	NA	NA	NA	NA
IMPACT	NA	NA	NA	NA
IMPAD1	Inf	0.000208574	NA	NA
IMPDH1	NA	NA	NA	NA
INCENP	Inf	4.92514e-11	NA	NA
INF2	#NAME?	8.95487e-08	NA	NA
ING5	Inf	1.28982e-06	NA	NA
INIP	NA	NA	NA	NA
INMT	#NAME?	3.13654e-18	NA	NA
INO80	#NAME?	0.0348367	NA	NA
INO80B	-5.58455	7.87257e-15	NA	NA
INPP1	NA	NA	NA	NA
INPP5A	NA	NA	NA	NA
INPP5J	Inf	8.9362e-05	NA	NA
INTS1	NA	NA	NA	NA
INTS12	NA	NA	NA	NA
INTS4	#NAME?	8.95487e-08	NA	NA
INTS8	Inf	1.0141e-07	NA	NA
INTS9	NA	NA	NA	NA
INVS	NA	NA	Inf	0.153796
IPO11	Inf	0.183611	NA	NA
IPO7	-5.77438	5.78739e-17	Inf	0.00926785
IQCB1	NA	NA	NA	NA
IQCC	NA	NA	NA	NA
IQCG	NA	NA	NA	NA
IQCH	NA	NA	NA	NA
IQCK	Inf	2.12317e-18	NA	NA
IQGAP3	NA	NA	NA	NA
IRF2	NA	NA	NA	NA
IRF2BPL	NA	NA	NA	NA
IRF6	-2.86996	7.61422e-12	NA	NA
IRGQ	NA	NA	NA	NA
IRS1	NA	NA	NA	NA
ISCU	#NAME?	2.02051e-11	#NAME?	0.0829133
ITCH	NA	NA	NA	NA
ITFG2	NA	NA	Inf	0.0603032
ITGA2	NA	NA	NA	NA
ITGA3	NA	NA	NA	NA
ITGA5	#NAME?	4.80051e-07	NA	NA
ITGA6	Inf	5.57869e-14	NA	NA
ITGAV	NA	NA	NA	NA
ITGB3BP	NA	NA	Inf	3.08924e-07
ITGB5	NA	NA	NA	NA
ITM2C	NA	NA	NA	NA
ITPK1	Inf	0.183611	NA	NA
ITPR1	NA	NA	NA	NA
ITPR2	NA	NA	NA	NA
ITPRIPL2	NA	NA	NA	NA
ITSN1	NA	NA	NA	NA
JADE1	NA	NA	NA	NA
JADE2	NA	NA	NA	NA
JAG2	Inf	2.10962e-11	NA	NA
JAK1	NA	NA	#NAME?	4.69156e-05
JAZF1	NA	NA	NA	NA
JMJD7	NA	NA	NA	NA
KALRN	NA	NA	NA	NA
KANK1	NA	NA	NA	NA
KANSL2	NA	NA	NA	NA
KAT7	NA	NA	NA	NA
KATNA1	NA	NA	NA	NA
KBTBD11	NA	NA	NA	NA
KBTBD2	NA	NA	NA	NA
KBTBD3	NA	NA	NA	NA
KCNAB1	NA	NA	NA	NA
KCNE2	NA	NA	NA	NA
KCNMB3	NA	NA	NA	NA
KCNMB4	#NAME?	2.59969e-15	NA	NA
KCNRG	Inf	0.183611	NA	NA
KCTD11	NA	NA	NA	NA
KCTD15	NA	NA	NA	NA
KCTD2	NA	NA	NA	NA
KCTD5	NA	NA	NA	NA
KDELC1	Inf	4.38255e-15	4.80199	5.8298e-13
KDELR1	NA	NA	NA	NA
KDELR2	NA	NA	NA	NA
KDM2A	NA	NA	NA	NA
KDM3A	NA	NA	NA	NA
KDM3B	#NAME?	9.54349e-09	NA	NA
KDM4B	NA	NA	NA	NA
KDM4D	NA	NA	NA	NA
KDM5B	#NAME?	2.15232e-12	NA	NA
KIAA0141	Inf	2.36721e-07	NA	NA
KIAA0586	NA	NA	NA	NA
KIAA0895	NA	NA	NA	NA
KIAA0895L	NA	NA	NA	NA
KIAA0907	-3.58455	8.28317e-12	NA	NA
KIAA0930	Inf	7.10043e-13	NA	NA
KIAA1161	NA	NA	NA	NA
KIAA1429	NA	NA	NA	NA
KIAA1551	NA	NA	NA	NA
KIAA1919	Inf	7.10043e-13	#NAME?	0.224511
KIAA2026	NA	NA	NA	NA
KIF13A	NA	NA	NA	NA
KIF14	NA	NA	NA	NA
KIF16B	NA	NA	NA	NA
KIF18B	NA	NA	NA	NA
KIF1C	NA	NA	NA	NA
KIF21A	NA	NA	NA	NA
KIF26B	NA	NA	NA	NA
KIF27	NA	NA	NA	NA
KIF2C	NA	NA	NA	NA
KIF3A	NA	NA	NA	NA
KIF5B	NA	NA	NA	NA
KIF7	#NAME?	1.67032e-08	NA	NA
KIFAP3	NA	NA	NA	NA
KIFC3	#NAME?	8.95487e-08	NA	NA
KIN	NA	NA	NA	NA
KIRREL	NA	NA	NA	NA
KLC3	NA	NA	NA	NA
KLF16	NA	NA	NA	NA
KLHDC10	NA	NA	NA	NA
KLHL15	NA	NA	NA	NA
KLHL17	NA	NA	NA	NA
KLHL21	#NAME?	5.45269e-09	NA	NA
KLHL22	NA	NA	NA	NA
KLHL29	NA	NA	NA	NA
KLHL42	NA	NA	NA	NA
KLHL5	NA	NA	NA	NA
KLRG1	NA	NA	NA	NA
KMO	NA	NA	NA	NA
KMT2E	#NAME?	1.89654e-10	NA	NA
KNOP1	NA	NA	NA	NA
KPNA5	NA	NA	NA	NA
KPNA6	#NAME?	3.53665e-11	NA	NA
KRT10	#NAME?	0.571498	NA	NA
KRT19	NA	NA	NA	NA
KRT80	NA	NA	NA	NA
KRT81	Inf	0.183611	NA	NA
KRTAP2-3	NA	NA	NA	NA
KRTCAP2	#NAME?	7.88137e-06	NA	NA
KTN1	#NAME?	2.74293e-07	NA	NA
L2HGDH	NA	NA	NA	NA
L3MBTL2	NA	NA	NA	NA
LACE1	Inf	0.0786757	NA	NA
LAMA1	NA	NA	NA	NA
LAMA2	-4.94211	2.01277e-09	NA	NA
LAMB1	NA	NA	NA	NA
LAMB3	NA	NA	NA	NA
LAMC2	NA	NA	NA	NA
LAMP3	NA	NA	NA	NA
LAMTOR3	#NAME?	4.01288e-13	NA	NA
LARP1B	NA	NA	NA	NA
LARS2	NA	NA	NA	NA
LCA5L	NA	NA	NA	NA
LCMT1	NA	NA	NA	NA
LCORL	NA	NA	NA	NA
LDLR	NA	NA	NA	NA
LEF1	NA	NA	NA	NA
LEMD2	NA	NA	NA	NA
LEMD3	NA	NA	NA	NA
LEO1	NA	NA	NA	NA
LEPROTL1	Inf	6.26652e-10	NA	NA
LGALS1	NA	NA	NA	NA
LGALS3	NA	NA	NA	NA
LGMN	#NAME?	0.000129369	NA	NA
LHX6	NA	NA	NA	NA
LIMA1	NA	NA	NA	NA
LIMCH1	NA	NA	NA	NA
LIMK1	NA	NA	NA	NA
LIN37	#NAME?	0.106669	NA	NA
LIN7C	Inf	1.15781e-17	NA	NA
LIPH	NA	NA	NA	NA
LIPT1	NA	NA	NA	NA
LLGL1	NA	NA	NA	NA
LMBRD2	Inf	7.10043e-13	NA	NA
LMF2	Inf	0.183611	NA	NA
LMLN	NA	NA	NA	NA
LMNA	NA	NA	-0.9529	0.331866
LMO4	#NAME?	5.11654e-08	NA	NA
LONP1	NA	NA	-3.36794	0.00251201
LONP2	NA	NA	NA	NA
LOXL1	NA	NA	NA	NA
LPAR1	NA	NA	NA	NA
LPAR2	Inf	2.12317e-18	NA	NA
LRFN3	NA	NA	NA	NA
LRFN4	NA	NA	NA	NA
LRRC1	NA	NA	NA	NA
LRRC14	NA	NA	NA	NA
LRRC16A	Inf	0.428502	NA	NA
LRRC26	NA	NA	NA	NA
LRRC28	NA	NA	NA	NA
LRRC3	NA	NA	NA	NA
LRRC37A3	NA	NA	NA	NA
LRRC37B	NA	NA	NA	NA
LRRC40	Inf	0.183611	NA	NA
LRRC58	NA	NA	NA	NA
LRRC59	NA	NA	NA	NA
LRRC63	NA	NA	NA	NA
LRRC69	NA	NA	NA	NA
LRRFIP1	NA	NA	NA	NA
LRRIQ3	NA	NA	NA	NA
LSG1	NA	NA	NA	NA
LSM1	NA	NA	NA	NA
LSM12	-1.86996	8.85983e-08	NA	NA
LSM14B	#NAME?	4.80051e-07	NA	NA
LSM2	NA	NA	NA	NA
LTB	NA	NA	NA	NA
LURAP1L	-3.83248	4.03262e-11	NA	NA
LY6K	#NAME?	2.74293e-07	NA	NA
LYL1	NA	NA	NA	NA
LYPD3	NA	NA	NA	NA
LYRM1	NA	NA	NA	NA
LYRM7	NA	NA	NA	NA
LYRM9	NA	NA	NA	NA
LYSMD1	NA	NA	NA	NA
MACROD1	#NAME?	1.47036e-06	NA	NA
MACROD2	NA	NA	NA	NA
MAD1L1	NA	NA	NA	NA
MAD2L2	NA	NA	NA	NA
MAFG	NA	NA	NA	NA
MAGEH1	NA	NA	NA	NA
MAGIX	NA	NA	NA	NA
MAGOHB	NA	NA	NA	NA
MAK	NA	NA	NA	NA
MALL	NA	NA	NA	NA
MALT1	NA	NA	NA	NA
MAML2	NA	NA	NA	NA
MAMLD1	NA	NA	NA	NA
MAN1A2	NA	NA	NA	NA
MAN2A1	NA	NA	#NAME?	7.72597e-05
MAN2B2	NA	NA	NA	NA
MANBA	NA	NA	Inf	3.08924e-07
MANEA	NA	NA	NA	NA
MAOA	NA	NA	NA	NA
MAP1A	NA	NA	NA	NA
MAP1LC3B2	-5.41744	3.54784e-13	NA	NA
MAP2K1	NA	NA	NA	NA
MAP2K3	NA	NA	NA	NA
MAP2K5	NA	NA	NA	NA
MAP3K1	NA	NA	NA	NA
MAP3K12	Inf	0.183611	Inf	0.00142369
MAP3K4	NA	NA	NA	NA
MAP3K6	NA	NA	NA	NA
MAP4K3	NA	NA	NA	NA
MAP6	Inf	0.428502	NA	NA
MAP7D3	NA	NA	NA	NA
MAPK7	NA	NA	NA	NA
MAPKAPK2	NA	NA	NA	NA
MAPKAPK5	NA	NA	#NAME?	1.05023e-05
MAPT	NA	NA	NA	NA
MAST3	NA	NA	NA	NA
MAST4	NA	NA	NA	NA
MASTL	NA	NA	NA	NA
MAT2B	Inf	7.10043e-13	NA	NA
MATN4	-2.30702	2.2451e-08	NA	NA
MAX	NA	NA	NA	NA
MB21D2	NA	NA	NA	NA
MBD4	NA	NA	NA	NA
MBD5	NA	NA	NA	NA
MBIP	NA	NA	NA	NA
MBLAC1	NA	NA	NA	NA
MBOAT2	NA	NA	NA	NA
MBTD1	NA	NA	NA	NA
MBTPS1	NA	NA	NA	NA
MC1R	NA	NA	NA	NA
MCC	NA	NA	NA	NA
MCTP1	NA	NA	NA	NA
MCTS1	NA	NA	NA	NA
MDC1	NA	NA	NA	NA
MDFIC	NA	NA	NA	NA
MDK	NA	NA	NA	NA
MDM1	NA	NA	NA	NA
MDP1	Inf	1.64029e-05	#NAME?	2.34994e-06
ME2	NA	NA	NA	NA
MECOM	NA	NA	NA	NA
MED1	NA	NA	NA	NA
MED16	NA	NA	NA	NA
MED18	NA	NA	NA	NA
MED24	Inf	8.9362e-05	#NAME?	0.000209489
MED29	NA	NA	NA	NA
MED4	NA	NA	NA	NA
MED8	#NAME?	0.0199082	NA	NA
MEF2A	NA	NA	NA	NA
MEF2D	NA	NA	NA	NA
MEFV	-3.32152	2.03527e-07	NA	NA
MEGF8	NA	NA	NA	NA
MEGF9	NA	NA	NA	NA
METTL17	NA	NA	NA	NA
METTL20	NA	NA	NA	NA
METTL3	Inf	1.86103e-08	NA	NA
METTL4	Inf	0.428502	NA	NA
METTL9	NA	NA	#NAME?	0.0113017
MFAP1	-3.86996	5.34615e-08	Inf	0.00926785
MFAP3	Inf	1.46291e-09	NA	NA
MFAP5	NA	NA	NA	NA
MFGE8	NA	NA	NA	NA
MFSD12	NA	NA	NA	NA
MFSD2B	NA	NA	NA	NA
MFSD4	Inf	4.92514e-11	NA	NA
MGAT4A	Inf	1.86103e-08	#NAME?	4.32698e-08
MGEA5	NA	NA	#NAME?	1.05023e-05
MGST1	NA	NA	NA	NA
MICAL3	NA	NA	NA	NA
MICALL2	NA	NA	NA	NA
MICU1	4.66337	1.20278e-06	NA	NA
MIEF2	NA	NA	NA	NA
MIEN1	#NAME?	4.27374e-14	NA	NA
MIOS	Inf	0.000486811	NA	NA
MIPEP	NA	NA	NA	NA
MIPOL1	Inf	3.01068e-06	NA	NA
MIS12	Inf	3.8704e-12	NA	NA
MIS18BP1	Inf	6.26652e-10	NA	NA
MKI67	Inf	4.34431e-08	NA	NA
MKRN2	Inf	2.3893e-14	NA	NA
MLEC	NA	NA	NA	NA
MLLT1	NA	NA	NA	NA
MLLT11	NA	NA	NA	NA
MLPH	NA	NA	NA	NA
MMADHC	NA	NA	NA	NA
MMP15	NA	NA	NA	NA
MNS1	NA	NA	NA	NA
MNX1	NA	NA	NA	NA
MOAP1	NA	NA	NA	NA
MOB3B	NA	NA	NA	NA
MOB3C	NA	NA	NA	NA
MOK	NA	NA	NA	NA
MORC4	Inf	1.46291e-09	NA	NA
MORN2	NA	NA	#NAME?	0.0306144
MORN3	NA	NA	NA	NA
MOSPD3	#NAME?	0.000396186	NA	NA
MPG	NA	NA	NA	NA
MPP1	NA	NA	NA	NA
MPP3	NA	NA	#NAME?	0.607809
MPRIP	NA	NA	NA	NA
MPV17	NA	NA	NA	NA
MREG	NA	NA	NA	NA
MRGPRX3	NA	NA	NA	NA
MRM1	NA	NA	NA	NA
MROH1	NA	NA	NA	NA
MRPL10	NA	NA	NA	NA
MRPL19	NA	NA	NA	NA
MRPL22	NA	NA	NA	NA
MRPL33	#NAME?	2.94665e-17	NA	NA
MRPL42	Inf	3.04116e-13	NA	NA
MRPL43	NA	NA	NA	NA
MRPL47	#NAME?	0.0348367	NA	NA
MRPL52	#NAME?	1.39464e-14	#NAME?	0.607809
MRPL53	-3.22841	1.31497e-12	NA	NA
MRPL54	NA	NA	NA	NA
MRPL9	NA	NA	NA	NA
MRPS22	NA	NA	NA	NA
MRPS24	#NAME?	0.186653	NA	NA
MRPS30	#NAME?	3.31954e-10	NA	NA
MRPS33	NA	NA	NA	NA
MRPS9	NA	NA	NA	NA
MSANTD4	NA	NA	NA	NA
MSH3	NA	NA	NA	NA
MSI2	NA	NA	NA	NA
MSL1	NA	NA	NA	NA
MSMP	NA	NA	NA	NA
MSN	Inf	3.8286e-05	NA	NA
MSRA	#NAME?	0.326607	NA	NA
MT2A	NA	NA	NA	NA
MTA1	NA	NA	NA	NA
MTA3	NA	NA	NA	NA
MTAP	Inf	8.9362e-05	NA	NA
MTCL1	NA	NA	NA	NA
MTFR1L	Inf	3.8286e-05	NA	NA
MTFR2	Inf	3.8704e-12	#NAME?	0.13644
MTHFSD	NA	NA	NA	NA
MTL5	NA	NA	NA	NA
MTMR10	NA	NA	NA	NA
MTMR12	NA	NA	NA	NA
MTMR8	NA	NA	NA	NA
MTMR9	NA	NA	NA	NA
MTO1	Inf	4.92514e-11	NA	NA
MTRF1	Inf	1.14981e-10	Inf	6.63981e-11
MTSS1L	NA	NA	NA	NA
MTUS1	NA	NA	NA	NA
MTX1	NA	NA	NA	NA
MUC1	NA	NA	NA	NA
MUL1	Inf	5.52567e-07	NA	NA
MUM1	#NAME?	0.0609593	NA	NA
MUS81	NA	NA	NA	NA
MUT	Inf	4.92514e-11	NA	NA
MVK	NA	NA	NA	NA
MVP	NA	NA	#NAME?	0.369414
MYCBP	NA	NA	NA	NA
MYCL	NA	NA	NA	NA
MYEF2	Inf	4.34431e-08	NA	NA
MYH14	NA	NA	NA	NA
MYL6B	Inf	3.8704e-12	#NAME?	1.93607e-07
MYLIP	#NAME?	7.02442e-13	NA	NA
MYLK	Inf	7.97225e-09	NA	NA
MYO10	NA	NA	NA	NA
MYO1C	Inf	1.28982e-06	NA	NA
MYO5A	#NAME?	8.40151e-07	NA	NA
MYRF	NA	NA	NA	NA
MYSM1	NA	NA	#NAME?	0.00253401
MZT1	NA	NA	NA	NA
MZT2A	#NAME?	1.15432e-11	NA	NA
N4BP1	NA	NA	NA	NA
N6AMT2	Inf	0.183611	NA	NA
NAA30	NA	NA	NA	NA
NAA35	NA	NA	NA	NA
NAB1	NA	NA	NA	NA
NABP1	#NAME?	0.571498	NA	NA
NADK2	Inf	0.428502	NA	NA
NAGPA	Inf	1.87692e-15	NA	NA
NAGS	NA	NA	NA	NA
NANP	NA	NA	NA	NA
NANS	NA	NA	NA	NA
NARFL	Inf	0.0786757	NA	NA
NBN	Inf	2.3893e-14	NA	NA
NBPF10	NA	NA	NA	NA
NBPF3	NA	NA	Inf	4.73332e-08
NCBP2	#NAME?	3.11538e-09	NA	NA
NCDN	NA	NA	NA	NA
NCK2	Inf	4.92514e-11	NA	NA
NCKAP1	NA	NA	NA	NA
NCKAP5L	NA	NA	NA	NA
NCOA3	NA	NA	NA	NA
NCOR2	NA	NA	NA	NA
NDE1	NA	NA	NA	NA
NDRG2	NA	NA	NA	NA
NDRG3	Inf	3.8286e-05	NA	NA
NDUFA3	#NAME?	5.81021e-10	NA	NA
NDUFA7	NA	NA	NA	NA
NDUFAF5	NA	NA	NA	NA
NDUFAF7	Inf	1.65777e-12	Inf	2.9807e-18
NDUFB11	NA	NA	NA	NA
NDUFB5	NA	NA	NA	NA
NDUFB7	NA	NA	#NAME?	0.0306144
NDUFS1	Inf	1.14981e-10	NA	NA
NDUFS7	NA	NA	#NAME?	2.84879e-05
NDUFV1	NA	NA	NA	NA
NEDD4	NA	NA	NA	NA
NEIL1	NA	NA	NA	NA
NEIL2	Inf	0.0011362	NA	NA
NEK11	Inf	7.97225e-09	Inf	1.31405e-05
NEK2	Inf	6.26652e-10	NA	NA
NEK3	NA	NA	NA	NA
NEK6	NA	NA	NA	NA
NEK7	NA	NA	NA	NA
NELFE	NA	NA	NA	NA
NEO1	NA	NA	NA	NA
NES	NA	NA	NA	NA
NEU1	NA	NA	NA	NA
NEU3	NA	NA	NA	NA
NEXN	-1.94712	1.34543e-07	NA	NA
NF2	NA	NA	NA	NA
NFASC	NA	NA	NA	NA
NFE2	NA	NA	NA	NA
NFE2L1	NA	NA	NA	NA
NFE2L2	NA	NA	NA	NA
NFIC	NA	NA	NA	NA
NFKBIB	NA	NA	NA	NA
NFKBID	#NAME?	0.326607	NA	NA
NFRKB	NA	NA	Inf	0.0005579
NFS1	NA	NA	#NAME?	0.13644
NGDN	NA	NA	#NAME?	0.13644
NGEF	NA	NA	NA	NA
NGRN	NA	NA	NA	NA
NHEJ1	NA	NA	NA	NA
NHLRC3	NA	NA	NA	NA
NHS	NA	NA	NA	NA
NHSL1	NA	NA	NA	NA
NIN	NA	NA	NA	NA
NINJ2	NA	NA	Inf	0.153796
NINL	NA	NA	NA	NA
NIPAL3	Inf	4.34431e-08	NA	NA
NIPSNAP3A	Inf	9.0918e-19	NA	NA
NIPSNAP3B	NA	NA	Inf	0.392191
NKD2	NA	NA	NA	NA
NKIRAS2	NA	NA	NA	NA
NKX3-1	NA	NA	NA	NA
NLRC4	NA	NA	NA	NA
NME6	NA	NA	NA	NA
NME7	NA	NA	NA	NA
NME9	NA	NA	NA	NA
NMRAL1	NA	NA	NA	NA
NNT	Inf	7.97225e-09	NA	NA
NOA1	NA	NA	NA	NA
NOB1	-2.93505	2.53526e-08	NA	NA
NOCT	NA	NA	NA	NA
NOG	NA	NA	NA	NA
NOL6	NA	NA	6.15562	5.14407e-18
NOL8	Inf	2.10962e-11	#NAME?	1.59314e-08
NOLC1	NA	NA	NA	NA
NOM1	#NAME?	7.48127e-14	NA	NA
NOP9	NA	NA	NA	NA
NPAS2	NA	NA	NA	NA
NPEPPS	NA	NA	NA	NA
NPHP1	NA	NA	NA	NA
NPR3	NA	NA	NA	NA
NPTXR	NA	NA	NA	NA
NPY1R	NA	NA	NA	NA
NR1D2	NA	NA	NA	NA
NR2C2AP	Inf	3.01068e-06	NA	NA
NR2F1	NA	NA	#NAME?	0.0113017
NR5A2	NA	NA	NA	NA
NRBF2	NA	NA	NA	NA
NRBP1	Inf	9.03614e-12	NA	NA
NRBP2	NA	NA	NA	NA
NRL	NA	NA	NA	NA
NRP1	NA	NA	NA	NA
NRP2	NA	NA	NA	NA
NRSN2	NA	NA	#NAME?	0.000567915
NSFL1C	NA	NA	NA	NA
NSL1	Inf	0.183611	NA	NA
NSMF	NA	NA	NA	NA
NSUN3	NA	NA	NA	NA
NT5C	NA	NA	NA	NA
NT5DC3	NA	NA	NA	NA
NTN1	NA	NA	NA	NA
NTNG2	#NAME?	1.47036e-06	#NAME?	0.607809
NTPCR	NA	NA	NA	NA
NUB1	NA	NA	NA	NA
NUBP2	Inf	2.36721e-07	NA	NA
NUBPL	Inf	1.0141e-07	NA	NA
NUDCD2	NA	NA	NA	NA
NUDT13	NA	NA	NA	NA
NUDT14	NA	NA	NA	NA
NUDT16	NA	NA	NA	NA
NUDT16L1	NA	NA	NA	NA
NUDT17	NA	NA	NA	NA
NUDT3	NA	NA	NA	NA
NUFIP1	NA	NA	NA	NA
NUFIP2	#NAME?	5.15869e-17	NA	NA
NUMBL	NA	NA	NA	NA
NUP214	Inf	0.0061891	NA	NA
NUP43	Inf	2.68429e-10	Inf	0.153796
NUP62CL	NA	NA	NA	NA
NUP88	Inf	6.26652e-10	NA	NA
NUPR1	NA	NA	NA	NA
NXN	NA	NA	NA	NA
NXNL2	NA	NA	NA	NA
NXPH4	NA	NA	NA	NA
NXT2	NA	NA	NA	NA
OCLN	NA	NA	NA	NA
ODF2	Inf	2.39961e-21	NA	NA
ODF2L	NA	NA	NA	NA
OGFRL1	NA	NA	NA	NA
OMA1	NA	NA	NA	NA
OPA3	NA	NA	NA	NA
OPHN1	NA	NA	#NAME?	0.0306144
OPN1SW	Inf	0.183611	NA	NA
OPN3	Inf	0.183611	NA	NA
ORC3	Inf	9.03614e-12	NA	NA
ORMDL1	NA	NA	NA	NA
ORMDL3	NA	NA	NA	NA
OS9	Inf	3.04116e-13	NA	NA
OSGEP	5.58537	1.20397e-12	NA	NA
OSGIN2	Inf	0.00265182	NA	NA
OSMR	NA	NA	NA	NA
OSTC	NA	NA	NA	NA
OTUD1	NA	NA	NA	NA
OTUD3	NA	NA	NA	NA
OTUD4	NA	NA	NA	NA
OXSM	Inf	2.3893e-14	NA	NA
OXSR1	NA	NA	NA	NA
P2RX5	Inf	0.428502	NA	NA
P2RY11	-4.25698	1.0698e-10	NA	NA
P3H3	NA	NA	#NAME?	6.3762e-06
P3H4	NA	NA	NA	NA
P4HA3	NA	NA	NA	NA
PABPC1	#NAME?	0.0199082	#NAME?	0.0503832
PACRGL	NA	NA	NA	NA
PADI4	NA	NA	NA	NA
PAFAH1B1	NA	NA	NA	NA
PAFAH1B2	NA	NA	NA	NA
PAIP1	NA	NA	NA	NA
PAK1IP1	NA	NA	NA	NA
PALB2	NA	NA	NA	NA
PALLD	4.85285	1.12518e-20	NA	NA
PAM	Inf	2.68429e-10	#NAME?	3.55793e-09
PAN3	NA	NA	NA	NA
PANK2	NA	NA	NA	NA
PAPD4	NA	NA	NA	NA
PAPD5	Inf	7.97225e-09	NA	NA
PAPD7	Inf	0.0786757	NA	NA
PAPSS2	NA	NA	NA	NA
PAQR3	Inf	0.183611	NA	NA
PAQR5	NA	NA	NA	NA
PAQR6	NA	NA	NA	NA
PARD6B	#NAME?	0.326607	NA	NA
PARD6G	NA	NA	NA	NA
PARP11	#NAME?	0.571498	NA	NA
PARP16	NA	NA	NA	NA
PARP3	Inf	1.14981e-10	NA	NA
PARS2	NA	NA	NA	NA
PAX6	NA	NA	NA	NA
PBRM1	NA	NA	NA	NA
PCBD2	Inf	0.428502	NA	NA
PCDHA12	#NAME?	0.0199082	NA	NA
PCGF5	Inf	4.34431e-08	NA	NA
PCM1	NA	NA	NA	NA
PCMT1	NA	NA	NA	NA
PCOLCE2	NA	NA	NA	NA
PDCD6IP	NA	NA	NA	NA
PDCD7	#NAME?	2.59969e-15	NA	NA
PDE12	Inf	0.0144446	Inf	1.31405e-05
PDE4B	NA	NA	NA	NA
PDE6D	Inf	0.183611	NA	NA
PDGFC	NA	NA	NA	NA
PDK1	NA	NA	NA	NA
PDK3	5.80776	8.61069e-15	NA	NA
PDLIM1	NA	NA	NA	NA
PDSS2	NA	NA	NA	NA
PDXK	NA	NA	NA	NA
PDZD7	Inf	0.428502	NA	NA
PDZD8	Inf	4.34431e-08	NA	NA
PDZK1	#NAME?	4.27374e-14	NA	NA
PELI1	NA	NA	NA	NA
PEX11A	NA	NA	NA	NA
PEX11G	#NAME?	2.02051e-11	NA	NA
PEX13	#NAME?	9.54349e-09	NA	NA
PEX19	NA	NA	NA	NA
PEX2	Inf	2.36721e-07	NA	NA
PEX26	NA	NA	NA	NA
PFDN1	#NAME?	6.19039e-11	#NAME?	1.77218e-10
PFKFB4	NA	NA	NA	NA
PFKL	Inf	3.8704e-12	#NAME?	2.84879e-05
PFN2	Inf	3.89322e-19	NA	NA
PGAM4	Inf	4.34431e-08	NA	NA
PGBD4	NA	NA	NA	NA
PGD	NA	NA	NA	NA
PGF	#NAME?	3.76748e-12	NA	NA
PGGT1B	Inf	5.57869e-14	Inf	6.63981e-11
PGK1	Inf	6.3134e-17	NA	NA
PGRMC2	NA	NA	NA	NA
PGS1	NA	NA	NA	NA
PHACTR4	-3.09552	1.47212e-09	NA	NA
PHC2	NA	NA	NA	NA
PHF20L1	-3.7343	2.43312e-13	NA	NA
PHIP	NA	NA	NA	NA
PHKA1	NA	NA	NA	NA
PHLDA2	-4.04399	3.96183e-13	NA	NA
PHOSPHO2	NA	NA	NA	NA
PHTF2	NA	NA	NA	NA
PHYHD1	NA	NA	NA	NA
PI4K2A	NA	NA	NA	NA
PI4KB	NA	NA	NA	NA
PIAS4	NA	NA	NA	NA
PICALM	Inf	4.92514e-11	NA	NA
PIGA	NA	NA	NA	NA
PIGB	Inf	4.92514e-11	NA	NA
PIGG	NA	NA	NA	NA
PIGM	NA	NA	NA	NA
PIGO	NA	NA	NA	NA
PIGT	NA	NA	#NAME?	1.17498e-07
PIH1D3	NA	NA	#NAME?	0.00686624
PIK3C3	NA	NA	NA	NA
PIK3R1	NA	NA	NA	NA
PIK3R4	NA	NA	NA	NA
PIP4K2B	NA	NA	NA	NA
PIP4K2C	Inf	2.36721e-07	NA	NA
PITPNC1	NA	NA	NA	NA
PKIA	NA	NA	#NAME?	0.0829133
PKIB	NA	NA	NA	NA
PKN3	NA	NA	NA	NA
PLA2R1	NA	NA	NA	NA
PLAU	Inf	0.0061891	NA	NA
PLAUR	NA	NA	NA	NA
PLBD1	Inf	0.0061891	NA	NA
PLBD2	NA	NA	NA	NA
PLD3	NA	NA	NA	NA
PLD6	NA	NA	NA	NA
PLEC	NA	NA	NA	NA
PLEK2	NA	NA	NA	NA
PLEKHA5	NA	NA	NA	NA
PLEKHA7	NA	NA	NA	NA
PLEKHB2	NA	NA	NA	NA
PLEKHG4	NA	NA	NA	NA
PLEKHG6	NA	NA	NA	NA
PLK2	NA	NA	NA	NA
PLOD3	NA	NA	NA	NA
PLRG1	#NAME?	4.80051e-07	Inf	6.06395e-13
PLS1	Inf	1.87692e-15	NA	NA
PLS3	4.35405	4.18391e-14	NA	NA
PLSCR4	NA	NA	NA	NA
PLTP	NA	NA	NA	NA
PLXNA1	NA	NA	NA	NA
PLXND1	NA	NA	NA	NA
PMEPA1	#NAME?	0.0113769	NA	NA
PMF1-BGLAP	-1.49144	0.000470119	NA	NA
PMM2	-2.14255	1.65516e-06	NA	NA
PMS2	Inf	0.0144446	NA	NA
PNMA2	NA	NA	#NAME?	3.87097e-06
PNPLA2	NA	NA	NA	NA
PNPLA4	NA	NA	NA	NA
PODXL	NA	NA	NA	NA
POLB	-3.6143	2.32156e-09	NA	NA
POLDIP3	NA	NA	NA	NA
POLR1D	NA	NA	NA	NA
POLR2C	#NAME?	2.57327e-06	NA	NA
POLR3E	NA	NA	NA	NA
POPDC3	NA	NA	NA	NA
POT1	NA	NA	NA	NA
POU2F1	NA	NA	NA	NA
POU5F1	#NAME?	0.000396186	NA	NA
PPARGC1B	NA	NA	NA	NA
PPFIA1	NA	NA	NA	NA
PPFIBP1	NA	NA	NA	NA
PPFIBP2	NA	NA	NA	NA
PPIAL4A	NA	NA	NA	NA
PPIC	NA	NA	NA	NA
PPIE	#NAME?	7.39251e-05	NA	NA
PPIG	-4.16952	5.1165e-10	NA	NA
PPIL3	#NAME?	5.45269e-09	NA	NA
PPIP5K1	NA	NA	NA	NA
PPM1F	NA	NA	NA	NA
PPM1H	NA	NA	NA	NA
PPM1L	NA	NA	NA	NA
PPM1N	NA	NA	NA	NA
PPOX	NA	NA	NA	NA
PPP1R10	NA	NA	Inf	3.28891e-16
PPP1R12C	NA	NA	NA	NA
PPP1R13B	NA	NA	NA	NA
PPP1R13L	NA	NA	NA	NA
PPP1R2	NA	NA	NA	NA
PPP1R21	NA	NA	NA	NA
PPP1R35	NA	NA	NA	NA
PPP1R3B	NA	NA	NA	NA
PPP1R3D	NA	NA	NA	NA
PPP1R42	NA	NA	NA	NA
PPP2R2C	NA	NA	NA	NA
PPP2R5A	NA	NA	NA	NA
PPP3CA	#NAME?	3.31954e-10	NA	NA
PPP3CC	NA	NA	NA	NA
PPP4R2	NA	NA	NA	NA
PPT1	Inf	7.13855e-20	NA	NA
PQLC1	NA	NA	NA	NA
PQLC2L	NA	NA	NA	NA
PRADC1	NA	NA	NA	NA
PRAME	NA	NA	NA	NA
PRAP1	NA	NA	NA	NA
PRCP	Inf	1.64029e-05	NA	NA
PRDM5	NA	NA	NA	NA
PRDM8	NA	NA	NA	NA
PRICKLE3	NA	NA	NA	NA
PRIM1	Inf	2.70366e-17	NA	NA
PRIMPOL	NA	NA	NA	NA
PRKACB	NA	NA	NA	NA
PRKCD	NA	NA	NA	NA
PRKCE	NA	NA	NA	NA
PRKCSH	NA	NA	NA	NA
PRMT2	#NAME?	0.106669	NA	NA
PRMT9	NA	NA	NA	NA
PRNP	Inf	1.30253e-13	#NAME?	0.0186014
PROCR	NA	NA	NA	NA
PROS1	Inf	0.0144446	NA	NA
PROSER1	#NAME?	3.31954e-10	NA	NA
PRPF4	NA	NA	NA	NA
PRPF8	NA	NA	NA	NA
PRR14	NA	NA	NA	NA
PRR19	NA	NA	NA	NA
PRR7	NA	NA	NA	NA
PRRG1	NA	NA	NA	NA
PRRT3	NA	NA	NA	NA
PRRX2	NA	NA	NA	NA
PSIP1	NA	NA	#NAME?	0.0829133
PSME4	NA	NA	NA	NA
PTBP2	-5.67202	8.88669e-16	NA	NA
PTCD1	#NAME?	0.00212313	Inf	6.06395e-13
PTCD2	NA	NA	NA	NA
PTGER4	NA	NA	NA	NA
PTGES3L	NA	NA	NA	NA
PTGR2	#NAME?	0.00212313	NA	NA
PTK6	NA	NA	#NAME?	6.3762e-06
PTP4A2	NA	NA	NA	NA
PTP4A3	NA	NA	NA	NA
PTPDC1	NA	NA	NA	NA
PTPN13	NA	NA	NA	NA
PTPN18	Inf	0.428502	NA	NA
PTPN21	NA	NA	NA	NA
PTPN23	NA	NA	NA	NA
PTPN4	NA	NA	NA	NA
PTPRJ	NA	NA	NA	NA
PTPRK	NA	NA	NA	NA
PTPRM	Inf	0.428502	NA	NA
PTRH1	NA	NA	NA	NA
PTX3	NA	NA	NA	NA
PUM1	NA	NA	NA	NA
PUM2	NA	NA	NA	NA
PUS3	-4.86996	5.88167e-09	#NAME?	0.0113017
[truncated: 5,737 more rows]

## Sheet: Table S4
NAME	ATF4	CTCF	CUX1	E2F5	ELK4	FOSL2	GABPA	NRF1	LHX6	NFYB
GO_ADENYL_NUCLEOTIDE_BINDING	-2.1544	1.54713	-1.58797	-1.71768	1.83343	0	1.9255	0	-1.76895	-1.10008
GO_ATPASE_ACTIVITY	0	0	-1.46595	-1.83007	1.07741	0	0	0	-0.99882	0
GO_CARBOHYDRATE_DERIVATIVE_METABOLIC_PROCESS	-1.04478	0	0	1.00316	0.919832	0	0	0	0	1.25077
GO_CATABOLIC_PROCESS	1.39103	0	0	0.803988	1.43252	0.941807	1.05026	0	0.668228	0.765045
GO_CATALYTIC_COMPLEX	0.880831	0	0	1.13517	-1.09709	0.81957	-1.15389	0	-1.5865	1.14043
GO_CELL_CYCLE	-2.42637	1.93267	-1.73609	-4.16924	1.92861	-1.07178	2.24957	1.64786	-3.35116	-3.06913
GO_CELL_CYCLE_PROCESS	-2.30083	2.16081	-1.74262	-4.02894	1.97879	-0.946797	2.34075	1.72348	-3.36526	-3.06174
GO_CELL_DEATH	0.924944	0	1.03166	-1.27218	0	0	0	0	0.887684	1.39792
GO_CELL_DIVISION	-2.05982	2.04566	-1.48968	-3.12475	1.7183	0	2.4768	1.61158	-2.91027	0
GO_CELL_PROJECTION	-1.00049	0	1.29668	1.31168	1.03128	-1.04393	1.05821	0	0.989399	1.45284
GO_CELLULAR_CATABOLIC_PROCESS	1.52702	0	0	-0.764359	1.19685	1.07512	0	0	-0.709461	0.904133
GO_CELLULAR_MACROMOLECULAR_COMPLEX_ASSEMBLY	0	0	0	-1.9922	0	0	-1.07926	0	-1.20227	-2.27306
GO_CELLULAR_MACROMOLECULE_LOCALIZATION	-0.508026	0	-1.13156	-1.06493	0	0	0.970487	0	1.17455	0.625121
GO_CELLULAR_RESPONSE_TO_DNA_DAMAGE_STIMULUS	-2.07183	0	-1.53898	-2.72244	0.98273	0	1.49356	0	-2.66102	-2.94864
GO_CELLULAR_RESPONSE_TO_ORGANIC_SUBSTANCE	-0.920051	0	-1.49334	0.7823	0.706599	-0.893254	0	0	0.923085	1.325
GO_CELLULAR_RESPONSE_TO_STRESS	-1.97814	0.9526	-1.35158	-2.44386	0.93052	-0.958808	1.15294	-0.869024	-2.08936	-2.03713
GO_CHROMOSOMAL_REGION	-2.05844	0	-1.54464	-3.15887	0	0	0	0	-2.56184	0
GO_CHROMOSOME	-2.48915	2.10137	-1.81526	-3.71278	1.57837	0	1.71589	0	-2.89676	-2.9694
GO_CHROMOSOME_ORGANIZATION	-2.27691	2.47355	-1.89067	-3.37781	1.50013	0	2.25143	0	-3.12925	-2.97586
GO_CHROMOSOME_SEGREGATION	-2.12862	2.14433	-1.60588	-3.21655	1.79664	0	2.37802	0	-2.39888	0
GO_CYTOSKELETAL_PART	-1.96565	1.42978	-0.992022	-2.17464	2.00013	-0.458047	1.99478	0	-1.97649	-1.47873
GO_CYTOSKELETAL_PROTEIN_BINDING	-1.02504	0	0	-0.949047	0	0	0	0	-1.51848	-0.415918
GO_CYTOSKELETON	-1.80981	1.38904	1.02387	-1.78891	2.01145	-0.689432	1.84159	1.21385	-1.75861	-0.975071
GO_CYTOSKELETON_ORGANIZATION	-1.42179	0	0	-1.97009	1.54034	0	1.72762	0	-1.90802	-0.904323
GO_DNA_METABOLIC_PROCESS	-2.35067	0	-1.78995	-3.4702	0.810337	0	1.09101	0	-2.76809	-3.12502
GO_DNA_REPAIR	-1.89652	0	-1.45487	-2.66012	0	0	0	0	-2.45469	-3.09449
GO_DNA_REPLICATION	-2.22572	0	-1.6919	-2.8464	0	0	0	0	-2.72644	-2.89188
GO_DOUBLE_STRANDED_DNA_BINDING	-1.16267	0	0	-1.88862	0	0	0	0	-1.73004	-1.51052
GO_ENDOPLASMIC_RETICULUM	1.23663	0	0	1.71167	0	1.21437	0	0	1.84555	1.56934
GO_ENVELOPE	-0.879249	0	0	1.07175	0	2.15427	-0.728421	-1.19486	0.541759	1.02696
GO_ENZYME_BINDING	-1.0027	0	-0.987359	-1.63878	1.22296	-0.666893	0.804062	0	-0.733768	-0.813218
GO_ESTABLISHMENT_OF_LOCALIZATION_IN_CELL	-1.1524	1.37046	1.32079	1.52879	0.924439	1.04171	1.06127	-1.12021	0.982186	0.981035
GO_ESTABLISHMENT_OF_PROTEIN_LOCALIZATION	0.846879	0	-0.702468	1.75866	0.593117	0.649749	-0.770575	0	1.96543	1.21659
GO_GOLGI_APPARATUS	0	0	1.37593	1.31279	-0.820119	0	0	0	1.84065	1.19531
GO_HYDROLASE_ACTIVITY_ACTING_ON_ACID_ANHYDRIDES	-1.70526	0	-1.64661	-1.50849	1.11931	0	1.98078	0	-1.25455	-1.57339
GO_IDENTICAL_PROTEIN_BINDING	-1.39444	0	0.682799	-1.16699	1.25285	0	0	0	-1.2085	0.80995
GO_IMMUNE_SYSTEM_PROCESS	-0.955538	0	0.714097	0.656497	0.935792	1.0388	0	0	-1.03061	1.19698
GO_INTRACELLULAR_SIGNAL_TRANSDUCTION	-1.04704	0	1.41881	0.645513	0.883494	-1.62833	0	-0.821002	-1.23565	0.747599
GO_INTRACELLULAR_VESICLE	0	0	0	1.77847	0.418204	0	0	0	1.972	1.40591
GO_LIPID_METABOLIC_PROCESS	1.01946	0	0	1.5563	0	0	0	0	0.979087	1.21435
GO_MACROMOLECULAR_COMPLEX_ASSEMBLY	-1.55409	1.17354	-1.10838	-1.71752	0.802053	0.745588	1.25006	0.905777	-1.17633	-2.06261
GO_MACROMOLECULAR_COMPLEX_BINDING	-1.2362	1.02445	-0.961258	-2.08011	1.01037	0	1.05583	0	-1.62787	-1.41134
GO_MACROMOLECULE_CATABOLIC_PROCESS	0.81898	0	0	-1.16019	1.35226	0.949415	0	0	-1.154	-0.84526
GO_MICROTUBULE_BASED_PROCESS	-1.41525	0	0	-2.22912	1.80823	0	2.0314	0	-1.52555	0
GO_MICROTUBULE_CYTOSKELETON	-1.91667	1.67338	-0.915929	-2.32747	2.05246	-0.467511	1.79204	0	-2.17012	-1.53658
GO_MICROTUBULE_ORGANIZING_CENTER	-1.19276	0	1.07913	-1.65206	1.86763	0	1.80592	0	-1.72151	-1.42054
GO_MITOCHONDRION	-0.968785	-1.18129	-1.34791	1.21414	-0.812822	2.09853	0	-1.17753	-0.822466	1.27602
GO_MITOTIC_CELL_CYCLE	-2.44264	2.21305	-1.74432	-3.82121	1.97362	-1.17207	2.29401	1.63324	-3.46909	-2.54813
GO_MITOTIC_NUCLEAR_DIVISION	-2.09808	1.86285	-1.90736	-3.13767	1.85667	0	2.51219	0	-2.78676	0
GO_MOLECULAR_FUNCTION_REGULATOR	0	0	0	0.931643	0	-1.26282	0	0	-0.636615	0.968472
GO_MOVEMENT_OF_CELL_OR_SUBCELLULAR_COMPONENT	-1.23978	0	0	-0.934752	1.46002	0	1.3421	0	1.24453	1.19004
GO_NEGATIVE_REGULATION_OF_CELL_COMMUNICATION	0.697719	0	0	1.86398	1.04556	0	0	0	1.6295	1.33043
GO_NEGATIVE_REGULATION_OF_CELL_DEATH	0.659456	0	0	1.28659	0	0	0	0	-1.0516	1.08042
GO_NEGATIVE_REGULATION_OF_CELLULAR_COMPONENT_ORGANIZATION	0	0	0	-2.26328	2.07523	0	0	0	-1.70354	0.766317
GO_NEGATIVE_REGULATION_OF_GENE_EXPRESSION	0.965162	0	-1.16424	1.00539	0.662361	0	0	0	-1.2896	1.08939
GO_NEGATIVE_REGULATION_OF_MOLECULAR_FUNCTION	1.25402	0	0	1.07148	1.13134	0	1.01772	0	-0.761905	0.816541
GO_NEGATIVE_REGULATION_OF_NITROGEN_COMPOUND_METABOLIC_PROCESS	0.909758	0	-1.44634	0.645742	0.843027	0	0	0	-1.16448	0.972511
GO_NEGATIVE_REGULATION_OF_PROTEIN_METABOLIC_PROCESS	1.20929	0	0.694391	0.769335	1.38201	0	0	0	-0.750358	1.31622
GO_NEGATIVE_REGULATION_OF_RESPONSE_TO_STIMULUS	0.930225	0	1.48675	1.6506	1.04045	0	0	0	1.33624	1.2418
GO_NEUROGENESIS	0	0	0	-0.994869	1.02487	0	0	0	-1.17585	0.654548
GO_NEURON_PART	0	0	0	1.0562	1.00857	0	0	0	0.656477	1.36997
GO_NUCLEAR_CHROMOSOME	-1.80202	0	-1.73738	-2.49418	0	0	0	0	-2.26713	-2.16168
GO_NUCLEAR_CHROMOSOME_SEGREGATION	-2.01556	2.17215	0	-3.03504	0	0	2.32972	0	-2.49237	0
GO_NUCLEOLUS	-1.60814	0	-1.39197	-1.25415	1.41378	0	0	0	-1.06898	0.785549
GO_ORGANELLE_FISSION	-2.15456	1.91033	-1.98715	-3.37837	1.94869	0	2.48193	0	-2.81911	-2.16336
GO_ORGANONITROGEN_COMPOUND_BIOSYNTHETIC_PROCESS	0	0	0	1.03964	0	1.62828	0	0	0.636979	-0.862595
GO_ORGANONITROGEN_COMPOUND_METABOLIC_PROCESS	0.844471	0.601267	0	1.58628	0.631293	1.40073	0	-0.9301	0.782392	0.993738
GO_PHOSPHATE_CONTAINING_COMPOUND_METABOLIC_PROCESS	-1.29471	1.02017	0.911264	-0.997419	-0.663074	0.837548	0.614128	-0.885497	-0.845504	0.79523
GO_PHOSPHORYLATION	-1.82521	0	0	-0.815086	1.19862	0	0	0	-1.06057	1.08964
GO_POLY_A_RNA_BINDING	0.630477	-0.907288	-0.997488	-0.778233	0	2.01972	0	0	1.01599	-0.864468
GO_POSITIVE_REGULATION_OF_BIOSYNTHETIC_PROCESS	-0.955143	0	-0.879922	-1.6651	0.853821	-0.909357	1.13422	0	-0.859409	-0.82069
GO_POSITIVE_REGULATION_OF_CATALYTIC_ACTIVITY	-1.47063	0	0.626754	-1.37072	1.11216	-1.59407	0.851665	0	-1.15575	0.764461
GO_POSITIVE_REGULATION_OF_CELL_COMMUNICATION	-0.634071	0	0	1.79934	0.879074	0	0	0	1.16803	0.900236
GO_POSITIVE_REGULATION_OF_CELLULAR_COMPONENT_ORGANIZATION	0	0	0	0.965505	1.20001	0	1.15985	0	-0.992194	1.15962
GO_POSITIVE_REGULATION_OF_GENE_EXPRESSION	-1.10346	0	-0.913076	-1.20111	0.781774	0	0	0	-0.964456	0.783898
GO_POSITIVE_REGULATION_OF_MOLECULAR_FUNCTION	-1.42685	0	-0.639356	-1.27203	1.01352	-1.63555	0.868387	0	-0.984472	0.633128
GO_POSITIVE_REGULATION_OF_MULTICELLULAR_ORGANISMAL_PROCESS	0	0	0	1.65483	1.68473	0	0	0	0.723694	1.23605
GO_POSITIVE_REGULATION_OF_PROTEIN_METABOLIC_PROCESS	-0.921627	0	-0.545925	-1.51614	1.0339	-0.764219	-0.767673	0	-1.26747	0.829271
GO_POSITIVE_REGULATION_OF_PROTEIN_MODIFICATION_PROCESS	0	0	0	-1.12776	0.838826	0	0	0	-0.78989	-0.85046
GO_POSITIVE_REGULATION_OF_RESPONSE_TO_STIMULUS	0.684842	0	0	1.40233	0.831112	-0.939409	0	0	1.06309	0.814657
GO_PROTEIN_CATABOLIC_PROCESS	1.24981	0	0	-1.24936	0	0	0	0	-1.47945	-0.629745
GO_PROTEIN_COMPLEX_BINDING	0	0	-0.935726	-1.5967	0.927442	0	0	0	-1.02832	-0.882074
GO_PROTEIN_COMPLEX_BIOGENESIS	-1.56024	1.28237	-1.1241	-1.72153	0.888161	0	1.32518	1.04167	-1.07287	-1.66606
GO_PROTEIN_COMPLEX_SUBUNIT_ORGANIZATION	-1.72608	1.73667	-1.18725	-1.88863	1.62573	-0.973094	1.70292	1.33786	-1.44481	-1.36302
GO_PROTEIN_DIMERIZATION_ACTIVITY	0	0	0	0.605075	0.987429	-1.12831	-1.05855	0	-1.26828	1.37558
GO_PROTEIN_LOCALIZATION	1.04286	-0.90105	-0.840011	1.0578	1.07942	0.799779	0.753386	-0.933343	1.65958	1.0446
GO_PROTEIN_MODIFICATION_BY_SMALL_PROTEIN_CONJUGATION_OR_REMOVAL	0.790144	0	0	-1.63691	-1.16605	0	0	0	-1.27491	-0.817819
GO_PROTEIN_UBIQUITINATION	0.902801	0	0	-1.25661	0	0	0	0	-1.21148	-0.675723
GO_PROTEOLYSIS	1.07962	0	0	-1.08518	0.834322	-0.721604	0	0	-1.41711	0.886002
GO_RECEPTOR_BINDING	0	0	0	1.24271	1.19653	0	0	0	1.17569	1.17816
GO_REGULATION_OF_CATABOLIC_PROCESS	0	0	0	-1.30754	1.17964	0	0	0	-0.757947	0.942933
GO_REGULATION_OF_CELL_CYCLE	-1.27216	1.28682	-0.794675	-2.27134	1.41857	0	1.59643	0	-1.94876	-1.65823
GO_REGULATION_OF_CELL_CYCLE_PROCESS	-1.42066	0	0	-2.49139	1.20514	0	0	0	-1.92115	-2.14559
GO_REGULATION_OF_CELL_DEATH	-0.673173	0	1.26692	1.3093	1.30122	-1.16316	0	0	-1.00362	1.26833
GO_REGULATION_OF_CELL_DIFFERENTIATION	-0.917433	0	0	1.39513	0.573928	0	0	0	-0.831823	1.00066
GO_REGULATION_OF_CELL_PROLIFERATION	-1.00405	0	0.948666	-1.48885	-0.506085	0	0	0	-0.830994	1.36511
GO_REGULATION_OF_CELLULAR_LOCALIZATION	0	0	0.845948	1.54429	0	0	1.45914	0	-1.15324	0.954354
GO_REGULATION_OF_HYDROLASE_ACTIVITY	-0.883344	0	0	1.06389	0.953349	-1.49479	0	0	0.993297	1.17393
GO_REGULATION_OF_INTRACELLULAR_SIGNAL_TRANSDUCTION	-1.12838	0	-0.790424	0.842514	0.900127	-1.55359	0	1.07205	0.894753	0.709599
GO_REGULATION_OF_MITOTIC_CELL_CYCLE	0	0	0	-2.33255	1.63613	0	0	0	-2.14391	-1.96231
GO_REGULATION_OF_MULTICELLULAR_ORGANISMAL_DEVELOPMENT	-0.749933	0	0	1.64265	0.530578	0	0	0	0.77051	1.00435
GO_REGULATION_OF_ORGANELLE_ORGANIZATION	-1.66936	1.25575	-1.30718	-2.38165	1.95757	0	1.85871	0	-2.04397	-1.42842
GO_REGULATION_OF_PHOSPHORUS_METABOLIC_PROCESS	-1.06939	0	-0.769882	-1.20431	1.36033	0	1.24418	0	0.668545	-1.02303
GO_REGULATION_OF_PROTEIN_MODIFICATION_PROCESS	-1.03493	0	-0.869417	-1.25299	1.18473	0	0.867674	0	-1.05215	-0.643764
GO_REGULATION_OF_RESPONSE_TO_STRESS	-0.876916	0	-0.943162	0.797802	0.723727	0.95861	-1.62829	0	0.897006	0.656178
GO_REGULATION_OF_TRANSCRIPTION_FROM_RNA_POLYMERASE_II_PROMOTER	0.918113	0	-1.21748	-1.30996	1.1464	0	0	0	1.02261	0.93958
GO_REGULATION_OF_TRANSFERASE_ACTIVITY	-1.08703	0	0.713952	-1.98037	0	0	0	0	-1.12192	-1.14999
GO_REGULATION_OF_TRANSPORT	-0.793325	0	-0.828226	1.78025	0	-0.878953	0.928177	0	1.06449	1.07257
GO_REPRODUCTION	-1.44359	0	-1.05093	-1.14419	0	0	1.85374	0	-1.47703	-0.880189
GO_RESPONSE_TO_ABIOTIC_STIMULUS	-1.69494	0	-1.14483	-1.25446	0	0	0	0	-1.97372	-0.747544
GO_RESPONSE_TO_ENDOGENOUS_STIMULUS	-1.30248	0	-1.05941	-1.25841	0	0	0	0	-0.658316	-0.6132
GO_RESPONSE_TO_EXTERNAL_STIMULUS	-1.44508	0	-0.779006	-0.672503	-1.12069	0	0	0	-1.2544	1.58853
GO_RESPONSE_TO_ORGANIC_CYCLIC_COMPOUND	0	0	0	-1.04834	0	0	0.836281	0	-0.838292	0.891153
GO_RESPONSE_TO_OXYGEN_CONTAINING_COMPOUND	-1.32865	0	0	-0.845107	0	-1.39602	0	0	-0.906803	0.716895
GO_RIBONUCLEOTIDE_BINDING	-2.18304	1.63178	-1.38079	-1.57359	1.70516	-1.04626	2.12563	0.779516	-1.64056	-1.28726
GO_RNA_BINDING	0.62769	-0.872016	-1.26914	-0.81135	0.882841	2.08169	-1.0106	-0.6262	0.779765	0.511738
GO_SINGLE_ORGANISM_BIOSYNTHETIC_PROCESS	-1.0089	-0.789815	-0.852879	1.03521	0.707917	-0.896203	0.977215	1.03374	-1.07386	-0.857461
GO_SINGLE_ORGANISM_CELLULAR_LOCALIZATION	0	0	0	1.01157	0	0	1.30305	0	-1.02568	0.826399
GO_SISTER_CHROMATID_SEGREGATION	-1.96515	0	0	-3.01864	0	0	2.30478	0	-2.41821	0
GO_SMALL_MOLECULE_METABOLIC_PROCESS	0.855983	0	0	1.139	0.6688	0.855121	-0.911714	0.708674	1.00394	1.18539
GO_SUPRAMOLECULAR_FIBER	-1.8361	0	0	-1.3171	0	0	1.96254	0	-1.9151	0
GO_TISSUE_DEVELOPMENT	0	0	0	1.66865	0.997176	0	0	0	1.54329	1.15236
GO_TRANSFERASE_ACTIVITY_TRANSFERRING_PHOSPHORUS_CONTAINING_GROUPS	-1.44515	0	0	-0.960801	0.783067	0	0	0	-1.05498	1.05214
GO_TRANSFERASE_COMPLEX	0.932864	0	0	1.10814	-1.50377	0	0	0	-1.57988	-0.80827
GO_TRANSITION_METAL_ION_BINDING	-1.35993	0	0	-0.723094	0	-1.5197	0	0	0	1.10091
GO_VACUOLE	0	0	0	1.55259	0.796139	0	0	0	1.85229	1.02492
GO_VESICLE_MEDIATED_TRANSPORT	0	0	0	1.89968	1.09035	0	0.778381	0	1.46282	1.22248

## Sheet: Table S5
Drug Name	Mean	N	Enrichment	P Value	Specificity	Percent Non-Null
vorinostat	0.73	12	0.854	0	0.0854	100
trichostatin A	0.509	182	0.588	0	0.1517	73
GW-8510	0.715	4	0.916	4e-05	0.0884	100
butoconazole	-0.241	4	-0.843	0.00105	0.0076	50
spaglumic acid	-0.689	2	-0.974	0.00139	0	100
naltrexone	-0.404	5	-0.725	0.0034	0.0225	80
4-hydroxyphenazone	-0.477	5	-0.721	0.00362	0	80
laudanosine	-0.433	4	-0.792	0.00378	0	50
helveticoside	-0.428	6	-0.641	0.00612	0.039	66
kaempferol	0.509	4	0.757	0.00662	0.0052	75
AH-6809	0.669	2	0.939	0.00734	0	100
lasalocid	0.24	4	0.749	0.00764	0.0686	50
edrophonium chloride	-0.24	5	-0.68	0.00767	0.0099	60
mebhydrolin	0.305	4	0.744	0.00804	0.0052	50
hydrocortisone	-0.44	3	-0.836	0.00879	0.0197	66
mycophenolic acid	0.414	3	0.832	0.00945	0.0804	66
5707885	0.286	4	0.732	0.01034	0.0933	50
glycocholic acid	-0.303	4	-0.712	0.01396	0.0058	50
mesoridazine	-0.295	4	-0.712	0.01402	0.0055	50
hydralazine	-0.238	6	-0.601	0.01422	0.0265	50
MS-275	0.611	2	0.913	0.01501	0.1255	100
syrosingopine	0.566	4	0.699	0.01689	0.1116	75
netilmicin	-0.306	4	-0.695	0.01832	0.0291	75
zoxazolamine	0.508	4	0.683	0.0218	0.0175	75
lomustine	0.55	4	0.68	0.0226	0.1882	75
spiperone	0.543	2	0.887	0.02648	0.0808	100
phenazone	0.311	3	0.755	0.0291	0.036	66
daunorubicin	0.57	4	0.657	0.03183	0.2222	75
chlorphenamine	-0.265	4	-0.656	0.03195	0.0374	50
nifenazone	-0.447	5	-0.587	0.03527	0.0395	60
lobelanidine	-0.279	4	-0.64	0.03995	0.0368	50
homosalate	-0.308	4	-0.635	0.04313	0.0606	50
prednicarbate	0.368	3	0.711	0.04707	0.0256	66
phenazopyridine	0.447	4	0.628	0.04808	0.1429	75
AG-013608	0.293	8	0.455	0.04868	0.0993	50
ouabain	-0.337	4	-0.623	0.04999	0.1228	50
CP-944629	0.41	4	0.624	0.05015	0.0231	75
cyclobenzaprine	0.35	4	0.621	0.05174	0.151	75
phenformin	0.365	7	0.476	0.05621	0.0116	57
mestranol	0.438	4	0.613	0.05731	0.0562	75
tiaprofenic acid	-0.254	4	-0.607	0.06119	0.0976	50
desipramine	0.403	4	0.598	0.06817	0.2368	75
cicloheximide	-0.292	4	-0.593	0.07299	0.2815	50
antazoline	0.396	4	0.588	0.07665	0.0523	75
atracurium besilate	-0.498	3	-0.655	0.08132	0.1295	66
lycorine	-0.317	5	-0.515	0.09088	0.3867	60
AH-23848	-0.2	3	-0.643	0.09234	0.0806	66
bretylium tosilate	-0.282	4	-0.573	0.09256	0.0989	50
salsolidin	-0.336	4	-0.57	0.09473	0.1299	50
carmustine	-0.251	3	-0.639	0.09591	0.1487	66
PHA-00816795	-0.37	2	-0.779	0.09629	0.0969	50
cytisine	-0.21	4	-0.562	0.10338	0.106	50
betulin	-0.445	3	-0.629	0.10526	0.0779	66
alimemazine	0.313	4	0.557	0.10605	0.1697	50
canavanine	0.306	3	0.629	0.10662	0.017	66
florfenicol	-0.301	4	-0.556	0.10903	0.1069	50
CP-645525-01	0.531	3	0.625	0.11087	0.1854	66
azacitidine	0.479	3	0.618	0.11854	0.4664	66
droperidol	-0.351	4	-0.549	0.11856	0.1278	50
digitoxigenin	-0.195	4	-0.548	0.11995	0.2549	50
clenbuterol	0.181	5	0.495	0.1203	0.118	60
corticosterone	0.186	4	0.542	0.12381	0.201	50
ikarugamycin	-0.464	3	-0.614	0.12397	0.1742	66
methanthelinium bromide	-0.268	4	-0.543	0.12537	0.0915	50
dilazep	0.391	5	0.49	0.1265	0.1916	60
CP-863187	0.268	4	0.539	0.12775	0.162	50
mimosine	-0.412	3	-0.607	0.13164	0.1477	66
CAY-10397	0.46	3	0.603	0.13807	0.084	66
tamoxifen	0.285	7	0.41	0.14078	0.1505	57
raloxifene	0.237	7	0.409	0.14181	0.2658	57
valinomycin	0.215	4	0.527	0.14285	0.5174	50
thiamine	-0.349	3	-0.593	0.15049	0.1862	66
7-aminocephalosporanic acid	0.232	4	0.515	0.15871	0.0927	50
thiethylperazine	0.265	4	0.515	0.15992	0.1978	50
H-7	0.383	4	0.513	0.16243	0.6333	50
rifabutin	0.443	3	0.584	0.16667	0.474	66
sulfamethizole	0.3	4	0.51	0.16674	0.0667	50
amiloride	0.351	5	0.463	0.17124	0.1167	60
pimethixene	0.411	3	0.578	0.17567	0.25	66
homochlorcyclizine	0.317	4	0.5	0.1824	0.375	50
mexiletine	-0.252	6	-0.417	0.18631	0.1882	50
SC-19220	0.301	4	0.496	0.18859	0.1497	50
imatinib	0.281	2	0.692	0.18897	0.1914	50
SR-95639A	0.139	4	0.495	0.19057	0.1758	50
methocarbamol	0.419	3	0.565	0.19718	0.0968	66
iopamidol	-0.278	4	-0.491	0.2003	0.4118	50
nicardipine	0.291	4	0.488	0.20349	0.1529	50
irinotecan	0.387	3	0.56	0.20633	0.5955	66
16-phenyltetranorprostaglandin E2	-0.193	4	-0.487	0.20788	0.2143	50
amphotericin B	-0.256	4	-0.483	0.21506	0.1923	50
Prestwick-675	-0.381	4	-0.483	0.21667	0.5	50
etoposide	0.381	4	0.478	0.22145	0.4821	50
ondansetron	-0.352	4	-0.478	0.22696	0.3384	50
mitoxantrone	0.36	3	0.546	0.23213	0.4854	66
econazole	0.356	4	0.473	0.23229	0.4769	50
withaferin A	0.373	4	0.472	0.23338	0.6158	50
harman	0.349	4	0.471	0.23527	0.1742	50
SR-95531	0.251	4	0.466	0.24816	0.1141	50
dimenhydrinate	-0.322	4	-0.468	0.24874	0.2806	50
isoetarine	0.382	4	0.462	0.25616	0.2	50
Prestwick-981	0.334	3	0.534	0.25631	0.1958	66
hydrastine hydrochloride	-0.353	4	-0.464	0.25648	0.3429	50
streptomycin	-0.336	4	-0.463	0.25857	0.3758	50
dexpanthenol	-0.333	4	-0.462	0.26247	0.24	50
5182598	0.402	2	0.635	0.26627	0.4379	50
butamben	0.214	4	0.457	0.2672	0.3807	50
naftifine	-0.162	4	-0.455	0.27816	0.3399	50
phensuximide	-0.29	4	-0.454	0.27985	0.4857	50
acemetacin	-0.315	4	-0.452	0.28684	0.4851	50
0198306-0000	0.183	4	0.449	0.28815	0.2132	50
methazolamide	0.347	4	0.446	0.29543	0.1887	50
clofibrate	-0.268	2	-0.611	0.30458	0.1701	50
trifluridine	0.347	4	0.442	0.30464	0.5316	50
PHA-00767505E	-0.301	4	-0.442	0.31142	0.2484	50
benzydamine	0.159	4	0.433	0.33213	0.4106	50
cinchonine	-0.287	4	-0.434	0.33271	0.5617	50
11-deoxy-16,16-dimethylprostaglandin E2	-0.187	4	-0.434	0.33406	0.4027	50
semustine	0.329	4	0.429	0.34093	0.565	50
lovastatin	0.127	4	0.429	0.34301	0.5902	50
probenecid	0.253	4	0.423	0.35791	0.24	50
oxybutynin	0.349	4	0.418	0.37176	0.4172	50
pilocarpine	-0.246	4	-0.42	0.37331	0.5294	50
flupentixol	0.314	4	0.417	0.37466	0.4439	50
epiandrosterone	0.318	4	0.413	0.38777	0.4775	50
NU-1025	0.262	2	0.553	0.39801	0.3492	50
iopromide	-0.333	4	-0.409	0.40401	0.5368	50
bezafibrate	0.312	4	0.4	0.42796	0.3727	50
carbachol	0.337	4	0.399	0.4312	0.5468	50
fasudil	0.197	2	0.528	0.44471	0.3037	50
bufexamac	0.284	4	0.395	0.4461	0.6549	50
proadifen	0.323	4	0.394	0.44783	0.6447	50
protriptyline	0.281	4	0.391	0.45704	0.676	50
chloroquine	0.122	4	0.389	0.46295	0.4853	50
pinacidil	0.137	4	0.387	0.47035	0.397	50
Prestwick-1080	0.272	4	0.385	0.47793	0.4211	50
cefadroxil	0.289	4	0.378	0.50264	0.4196	50
STOCK1N-35696	-0.135	2	-0.495	0.51758	0.5274	50
azaperone	0.28	4	0.365	0.54636	0.5105	50
cinnarizine	0.256	4	0.361	0.56064	0.5037	50
thiocolchicoside	0.263	4	0.36	0.5617	0.6284	50
fluorocurarine	0.114	4	0.36	0.56299	0.4628	50
labetalol	0.258	4	0.35	0.5988	0.578	50
chlorphenesin	0.091	4	0.344	0.62024	0.566	50
nifuroxazide	0.274	4	0.342	0.62629	0.7544	50
arachidonyltrifluoromethane	-0.316	2	-0.466	0.62826	0.6274	50
cromoglicic acid	0.043	2	-0.465	0.62889	0.6188	50
orciprenaline	0.147	4	0.341	0.63041	0.6279	50
suxibuzone	0.025	4	0.34	0.63435	0.5547	50
etifenin	0.238	4	0.338	0.6401	0.6377	50
clonidine	0.213	4	0.336	0.64579	0.6667	50
dorzolamide	0.247	4	0.334	0.65533	0.6325	50
W-13	-0.211	2	-0.411	0.79246	0.7718	50
5230742	0.289	2	0.407	0.8027	0.7132	50
phenanthridinone	0.891	1	0.996	---	---	100
HC toxin	0.866	1	0.993	---	---	100
cytochalasin B	0.827	1	0.99	---	---	100
3-aminobenzamide	0.723	1	0.966	---	---	100
BW-B70C	0.69	1	0.957	---	---	100
oxamic acid	0.647	1	0.939	---	---	100
tyrphostin AG-1478	0.522	1	0.881	---	---	100
dimethyloxalylglycine	0.51	1	0.874	---	---	100
5666823	0.443	1	0.849	---	---	100
N-phenylanthranilic acid	0.429	1	0.845	---	---	100
tioguanine	0.351	1	0.835	---	---	100
streptozocin	0.151	4	0.819	---	---	25
DL-PPMP	0	1	0.794	---	---	0
adiphenine	0	5	0.781	---	---	0
5186223	0	1	0.757	---	---	0
isoflupredone	0	3	0.757	---	---	0
penbutolol	0	3	0.734	---	---	0
chloropyrazine	0	4	0.72	---	---	0
triflupromazine	0	4	0.699	---	---	0
nadolol	0	4	0.696	---	---	0
isoxicam	0.106	5	0.684	---	---	20
naringenin	0.13	4	0.683	---	---	25
cinchonidine	0.166	4	0.676	---	---	25
iloprost	0	3	0.673	---	---	0
splitomicin	0	1	0.662	---	---	0
terazosin	0.142	4	0.662	---	---	25
trimethobenzamide	0	5	0.653	---	---	0
isoniazid	0.104	5	0.65	---	---	20
Prestwick-1103	0	4	0.646	---	---	0
iproniazid	0.09	5	0.642	---	---	20
gentamicin	0	4	0.639	---	---	0
5186324	0	1	0.634	---	---	0
chenodeoxycholic acid	0	4	0.634	---	---	0
topiramate	0	1	0.633	---	---	0
Chicago Sky Blue 6B	0.127	4	0.633	---	---	25
decitabine	0	1	0.632	---	---	0
tacrolimus	0.125	3	0.63	---	---	33
Prestwick-857	0	4	0.628	---	---	0
dopamine	0	1	0.627	---	---	0
Prestwick-983	0.15	3	0.626	---	---	33
sulfamonomethoxine	0.129	4	0.623	---	---	25
colistin	0	4	0.622	---	---	0
3-acetamidocoumarin	0	4	0.62	---	---	0
Prestwick-1082	0	3	0.62	---	---	0
vinblastine	0.156	3	0.619	---	---	33
levomepromazine	0.191	4	0.619	---	---	25
furosemide	0.152	4	0.608	---	---	25
tomelukast	0	1	0.608	---	---	0
folic acid	0	4	0.604	---	---	0
tranexamic acid	0	5	0.604	---	---	0
felbinac	0	4	0.597	---	---	0
atractyloside	0.1	5	0.593	---	---	20
TTNPB	0	2	0.591	---	---	0
clemastine	0.136	3	0.589	---	---	33
Prestwick-692	0	4	0.588	---	---	0
HNMPA-(AM)3	0	1	0.588	---	---	0
levobunolol	0	4	0.586	---	---	0
etiocholanolone	0.133	6	0.584	---	---	33
viomycin	0	4	0.583	---	---	0
lincomycin	0.255	3	0.583	---	---	33
tetracaine	0.183	3	0.582	---	---	33
biperiden	0	5	0.581	---	---	0
chlorhexidine	0.084	5	0.579	---	---	20
isometheptene	0	4	0.576	---	---	0
finasteride	0	6	0.575	---	---	0
bumetanide	0	4	0.573	---	---	0
sulindac sulfide	0	1	0.572	---	---	0
demecarium bromide	0.153	4	0.572	---	---	25
leflunomide	0.146	4	0.57	---	---	25
1,5-isoquinolinediol	0	1	0.569	---	---	0
podophyllotoxin	0	4	0.569	---	---	0
exisulind	0	2	0.565	---	---	0
phenyl biguanide	0	1	0.564	---	---	0
Prestwick-691	0	3	0.563	---	---	0
2-deoxy-D-glucose	0	1	0.56	---	---	0
rotenone	0.104	4	0.558	---	---	25
15(S)-15-methylprostaglandin E2	0.136	4	0.556	---	---	25
metampicillin	0	5	0.553	---	---	0
nomegestrol	0	3	0.55	---	---	0
meteneprost	0	4	0.546	---	---	0
azapropazone	0.19	3	0.543	---	---	33
PF-00539758-00	0.163	3	0.541	---	---	33
oligomycin	0	1	0.539	---	---	0
cyclic adenosine monophosphate	0	4	0.539	---	---	0
2-aminobenzenesulfonamide	0	4	0.538	---	---	0
oxolamine	0	4	0.538	---	---	0
5114445	0	1	0.537	---	---	0
camptothecin	0.207	3	0.537	---	---	33
5109870	0	1	0.536	---	---	0
acenocoumarol	0	5	0.534	---	---	0
CP-319743	0.16	4	0.533	---	---	25
estropipate	0.124	4	0.532	---	---	25
acebutolol	0.08	5	0.528	---	---	40
MK-886	0	2	0.528	---	---	0
exemestane	0	1	0.527	---	---	0
chlorogenic acid	0	4	0.526	---	---	0
thiamphenicol	-0.086	5	0.517	---	---	20
ethisterone	0.146	6	0.513	---	---	33
depudecin	0	2	0.512	---	---	0
piperacillin	0.154	5	0.51	---	---	20
megestrol	0.14	4	0.509	---	---	25
diphenhydramine	-0.175	5	0.509	---	---	0
lidoflazine	0	3	0.507	---	---	0
PHA-00745360	-0.008	8	0.507	---	---	12
harpagoside	0	4	0.507	---	---	0
isotretinoin	0.164	4	0.504	---	---	25
erythromycin	0.107	5	0.5	---	---	20
betulinic acid	0.131	4	0.499	---	---	25
flucloxacillin	0	4	0.498	---	---	0
ketotifen	0	4	0.498	---	---	0
AR-A014418	0	3	0.497	---	---	33
pentoxifylline	0	5	0.496	---	---	0
tetracycline	0	5	0.495	---	---	0
copper sulfate	0	4	0.494	---	---	0
tropine	0	4	0.494	---	---	0
dapsone	0	5	0.488	---	---	0
Prestwick-972	0	3	0.486	---	---	0
alfadolone	0.201	3	0.483	---	---	33
bambuterol	0.117	4	0.482	---	---	25
diperodon	0.154	3	0.479	---	---	33
meclofenamic acid	0	5	0.479	---	---	0
5155877	0	4	0.479	---	---	0
theophylline	0	4	0.477	---	---	0
tocainide	0	4	0.475	---	---	0
benzocaine	0	4	0.474	---	---	0
biotin	0	3	0.473	---	---	0
fluoxetine	0.133	4	0.472	---	---	25
Prestwick-682	0.13	4	0.472	---	---	25
ceforanide	0	4	0.472	---	---	0
nifurtimox	0.152	4	0.472	---	---	25
arcaine	0	4	0.471	---	---	0
sodium phenylbutyrate	0.051	7	0.469	---	---	14
mefexamide	0	4	0.469	---	---	0
monensin	0.242	6	0.468	---	---	33
guanabenz	-0.129	5	0.468	---	---	0
PNU-0293363	0.213	3	0.467	---	---	33
parthenolide	0.174	4	0.466	---	---	25
sparteine	0.132	4	0.466	---	---	25
sulfaquinoxaline	0.118	3	0.465	---	---	33
cefaclor	0	4	0.465	---	---	0
chlorpropamide	0.122	6	0.463	---	---	16
eticlopride	0	4	0.463	---	---	0
reserpine	0	3	0.461	---	---	0
ciclopirox	0.142	4	0.46	---	---	25
pheneticillin	0.035	4	0.46	---	---	25
benzethonium chloride	0.22	3	0.46	---	---	33
rifampicin	-0.113	4	0.458	---	---	0
vitexin	0.157	4	0.457	---	---	25
calcium folinate	-0.156	5	0.455	---	---	0
iohexol	0	4	0.455	---	---	0
cobalt chloride	0.13	3	0.455	---	---	33
maprotiline	0.026	4	0.452	---	---	25
riluzole	0.123	5	0.452	---	---	20
pempidine	0.119	5	0.451	---	---	20
bacampicillin	0.137	4	0.45	---	---	25
cloxacillin	0	4	0.449	---	---	0
suloctidil	0.118	4	0.448	---	---	25
pepstatin	0.14	4	0.448	---	---	25
benzbromarone	-0.185	3	0.447	---	---	0
pirenzepine	0.121	5	0.446	---	---	20
betonicine	0.072	6	0.445	---	---	16
isocarboxazid	0.126	5	0.444	---	---	20
dizocilpine	0.099	5	0.444	---	---	20
cefotetan	0	3	0.443	---	---	0
levopropoxyphene	0	4	0.442	---	---	0
betamethasone	0	3	0.439	---	---	0
neostigmine bromide	0	4	0.438	---	---	0
thiamazole	0.15	6	0.436	---	---	33
diflunisal	0.09	5	0.434	---	---	20
bergenin	0.136	4	0.433	---	---	25
ciprofibrate	0.135	4	0.433	---	---	25
danazol	0	4	0.433	---	---	0
PHA-00846566E	-0.043	3	0.431	---	---	33
metergoline	0.181	4	0.43	---	---	25
hexetidine	0	4	0.429	---	---	0
staurosporine	0.163	4	0.429	---	---	25
hydroquinine	0	4	0.428	---	---	0
thioperamide	-0.149	5	0.428	---	---	0
benzathine benzylpenicillin	0	4	0.428	---	---	0
scoulerine	0.118	4	0.427	---	---	25
0317956-0000	0.117	8	0.426	---	---	25
dehydrocholic acid	0.105	5	0.426	---	---	40
brompheniramine	0	4	0.426	---	---	0
0316684-0000	0.152	4	0.426	---	---	25
paromomycin	0	4	0.424	---	---	0
tiletamine	0	4	0.424	---	---	0
heptaminol	-0.147	5	0.424	---	---	0
amantadine	0.153	4	0.423	---	---	25
doxorubicin	0.258	3	0.422	---	---	33
quipazine	0	4	0.422	---	---	0
trimethadione	0.083	4	0.421	---	---	25
methyldopate	0	4	0.42	---	---	0
pipemidic acid	0.189	3	0.42	---	---	33
canadine	-0.138	4	0.42	---	---	0
erastin	0.094	4	0.42	---	---	25
perhexiline	0.215	4	0.418	---	---	25
0225151-0000	0.194	3	0.417	---	---	33
trapidil	-0.161	3	0.417	---	---	0
cyanocobalamin	0.141	4	0.417	---	---	25
oxybenzone	0.026	4	0.417	---	---	25
naproxen	0.186	9	0.416	---	---	33
proguanil	0	3	0.415	---	---	0
hexamethonium bromide	0	5	0.414	---	---	0
metoprolol	0	4	0.411	---	---	0
glipizide	0	5	0.41	---	---	0
thioproperazine	0.149	5	0.408	---	---	20
methoxamine	0	4	0.407	---	---	0
procarbazine	0.193	3	0.405	---	---	33
yohimbine	0.287	5	0.404	---	---	40
alclometasone	0	4	0.401	---	---	0
foliosidine	-0.011	6	0.401	---	---	16
arecoline	0	4	0.4	---	---	0
sulpiride	0.277	5	0.4	---	---	40
N-acetyl-L-aspartic acid	0.129	4	0.399	---	---	25
metronidazole	-0.071	5	0.399	---	---	0
benzamil	0.073	6	0.399	---	---	16
3-acetylcoumarin	0.118	5	0.398	---	---	20
paclitaxel	0.216	6	0.398	---	---	33
dihydroergocristine	-0.078	4	0.398	---	---	25
homatropine	0	5	0.397	---	---	0
pyrimethamine	0.242	5	0.397	---	---	40
co-dergocrine mesilate	0	4	0.397	---	---	0
BCB000040	0	4	0.396	---	---	0
iodixanol	0	3	0.396	---	---	0
amitriptyline	-0.071	6	0.396	---	---	0
mephenytoin	0	4	0.395	---	---	0
lisuride	-0.12	5	0.395	---	---	0
flecainide	0.132	6	0.394	---	---	16
sulfadimethoxine	-0.117	5	0.393	---	---	0
cortisone	0.25	3	0.392	---	---	33
midodrine	-0.112	5	0.392	---	---	0
amodiaquine	0	4	0.391	---	---	0
sulfapyridine	0.186	4	0.39	---	---	25
cefepime	0	4	0.389	---	---	0
racecadotril	0	4	0.388	---	---	0
clobetasol	0.129	3	0.387	---	---	33
rilmenidine	0.019	4	0.387	---	---	25
ricinine	0	4	0.386	---	---	0
diloxanide	0.127	4	0.386	---	---	25
cefoperazone	0	3	0.384	---	---	0
aztreonam	0.069	5	0.383	---	---	40
dienestrol	0	3	0.38	---	---	0
fenbufen	0.152	6	0.379	---	---	33
azathioprine	0.25	7	0.378	---	---	42
dihydrostreptomycin	0	5	0.378	---	---	0
phentolamine	0	7	0.378	---	---	0
troleandomycin	0.198	4	0.378	---	---	25
moroxydine	0.116	5	0.377	---	---	20
quinpirole	-0.098	4	0.377	---	---	25
pargyline	0.151	4	0.377	---	---	25
fusidic acid	0	4	0.376	---	---	0
suramin sodium	0	4	0.376	---	---	0
tolazamide	0	3	0.374	---	---	0
indoprofen	-0.156	4	0.374	---	---	0
brinzolamide	-0.015	4	0.373	---	---	25
nilutamide	0	4	0.372	---	---	0
metrizamide	0	4	0.371	---	---	0
nicergoline	0.26	5	0.369	---	---	40
sulfacetamide	0	4	0.369	---	---	0
arachidonic acid	0.145	3	0.368	---	---	33
adenosine phosphate	0	4	0.367	---	---	0
(-)-isoprenaline	0.158	4	0.366	---	---	25
zaprinast	0	4	0.366	---	---	0
prazosin	0.138	6	0.366	---	---	16
strophanthidin	0.087	4	0.365	---	---	25
dantrolene	0	6	0.364	---	---	0
vigabatrin	-0.209	3	0.363	---	---	0
kawain	0	5	0.363	---	---	0
amiodarone	0.287	5	0.363	---	---	40
epitiostanol	0	4	0.363	---	---	0
iocetamic acid	0	4	0.363	---	---	0
oxedrine	0	4	0.363	---	---	0
Prestwick-642	-0.148	4	0.363	---	---	0
cefamandole	-0.182	4	0.362	---	---	0
pramocaine	0.103	5	0.361	---	---	20
vancomycin	-0.168	4	0.361	---	---	0
ciclosporin	0.054	6	0.361	---	---	16
naphazoline	0.131	5	0.361	---	---	20
cisapride	0.149	4	0.359	---	---	25
astemizole	0.28	5	0.359	---	---	40
alpha-yohimbine	0	3	0.358	---	---	0
articaine	0	3	0.356	---	---	0
butirosin	0.151	4	0.356	---	---	25
carbenoxolone	0.004	4	0.355	---	---	25
dosulepin	0.18	4	0.354	---	---	25
clofilium tosylate	0	3	0.354	---	---	0
colforsin	0.141	5	0.353	---	---	20
pizotifen	0.117	4	0.351	---	---	25
propidium iodide	0	4	0.351	---	---	0
dydrogesterone	0.115	4	0.351	---	---	25
CP-690334-01	0.144	8	0.351	---	---	25
timolol	-0.147	4	0.351	---	---	0
pirinixic acid	0.081	5	0.35	---	---	20
calycanthine	0	4	0.349	---	---	0
dicloxacillin	0	4	0.349	---	---	0
atovaquone	0.15	3	0.346	---	---	33
ajmaline	-0.166	3	0.346	---	---	0
docosahexaenoic acid ethyl ester	0	2	0.344	---	---	0
tolazoline	0.213	5	0.343	---	---	40
levothyroxine sodium	0.167	4	0.342	---	---	25
isocorydine	0.106	4	0.341	---	---	25
nimodipine	0	4	0.34	---	---	0
genistein	0.027	17	0.34	---	---	5
cefotaxime	0	5	0.339	---	---	0
niclosamide	0.262	5	0.339	---	---	40
monastrol	0.126	8	0.339	---	---	37
clorsulon	-0.152	4	0.338	---	---	0
spectinomycin	0.145	4	0.336	---	---	25
trichlormethiazide	0.133	4	0.336	---	---	25
Prestwick-967	0.151	4	0.335	---	---	25
idoxuridine	0	5	0.335	---	---	0
parbendazole	0	4	0.333	---	---	0
hecogenin	0	4	0.332	---	---	0
mecamylamine	0	3	0.331	---	---	0
lumicolchicine	0	3	0.33	---	---	0
nizatidine	0	4	0.33	---	---	0
nefopam	0.113	5	0.33	---	---	20
bicuculline	0.131	4	0.329	---	---	25
melatonin	0	4	0.329	---	---	0
pivmecillinam	-0.147	4	0.328	---	---	0
ribavirin	-0.212	4	0.328	---	---	0
picotamide	0.249	5	0.327	---	---	40
pheniramine	0	5	0.327	---	---	0
PF-00875133-00	0.116	3	0.327	---	---	33
novobiocin	0.102	9	0.327	---	---	22
Prestwick-864	0	4	0.326	---	---	0
xamoterol	0	3	0.326	---	---	0
selegiline	0.162	4	0.326	---	---	25
isoxsuprine	0.221	5	0.326	---	---	40
nitrofural	0	4	0.326	---	---	0
altretamine	0.158	4	0.326	---	---	25
fenbendazole	0.108	4	0.325	---	---	25
CP-320650-01	0.003	8	0.325	---	---	12
hesperetin	0	5	0.325	---	---	0
glimepiride	0	4	0.324	---	---	0
guanethidine	0.17	3	0.323	---	---	33
lansoprazole	0	4	0.323	---	---	0
terconazole	0.15	4	0.323	---	---	25
stachydrine	0.026	4	0.323	---	---	25
isosorbide	0	4	0.323	---	---	0
hydroxyachillin	0.116	4	0.322	---	---	25
nadide	-0.177	4	0.321	---	---	0
amiprilose	0.109	4	0.319	---	---	25
ursolic acid	0	4	0.318	---	---	0
haloperidol	0.098	32	0.318	---	---	15
khellin	0	5	0.317	---	---	0
etilefrine	0	4	0.317	---	---	0
pirenperone	0.063	5	0.317	---	---	40
griseofulvin	0.2	5	0.317	---	---	40
lidocaine	0	5	0.316	---	---	0
mebeverine	0.126	4	0.315	---	---	25
alsterpaullone	0.257	3	0.315	---	---	33
10-methoxyharmalan	0	4	0.315	---	---	0
adipiodone	0.163	4	0.315	---	---	25
scopolamine	0.167	4	0.314	---	---	25
chlortetracycline	0.162	5	0.314	---	---	40
tropicamide	0.08	6	0.314	---	---	16
fendiline	0.147	3	0.313	---	---	33
fludrocortisone	-0.144	8	0.313	---	---	0
salsolinol	0	3	0.312	---	---	0
PF-00539745-00	0.035	3	0.31	---	---	33
metoclopramide	0.22	6	0.31	---	---	33
meprylcaine	0.131	4	0.31	---	---	25
beclometasone	0	3	0.31	---	---	0
mometasone	0.153	4	0.309	---	---	25
hycanthone	0.015	4	0.308	---	---	25
sulfafurazole	0.223	5	0.307	---	---	40
doxepin	0.247	3	0.306	---	---	33
mefenamic acid	0	5	0.303	---	---	0
diphemanil metilsulfate	-0.034	5	0.303	---	---	20
alprostadil	0	7	0.303	---	---	0
ciprofloxacin	0.073	5	0.302	---	---	40
pioglitazone	0.108	11	0.302	---	---	27
ciclacillin	0	4	0.3	---	---	0
mephentermine	0.115	5	0.298	---	---	20
Gly-His-Lys	-0.202	3	0.298	---	---	0
propantheline bromide	0.117	4	0.298	---	---	25
ethoxyquin	0.116	5	0.297	---	---	20
fluocinonide	0.18	5	0.297	---	---	40
metixene	0.138	4	0.297	---	---	25
prochlorperazine	0.29	16	0.296	---	---	43
fipexide	0.232	3	0.296	---	---	33
zimeldine	0.114	5	0.296	---	---	40
carteolol	-0.033	4	0.296	---	---	25
pyrithyldione	-0.223	4	0.295	---	---	0
aciclovir	-0.125	6	0.295	---	---	0
gramine	0.111	4	0.294	---	---	25
tetrandrine	-0.028	4	0.294	---	---	25
meglumine	0	4	0.293	---	---	0
C-75	0	4	0.293	---	---	0
thapsigargin	0	3	0.292	---	---	0
domperidone	0	4	0.291	---	---	0
oxyphenbutazone	-0.158	4	0.29	---	---	0
ramipril	0.08	4	0.29	---	---	25
ethotoin	0.241	6	0.29	---	---	33
acetazolamide	0.182	4	0.289	---	---	25
quercetin	0.038	6	0.288	---	---	16
telenzepine	0.175	4	0.287	---	---	25
trimipramine	0	4	0.286	---	---	0
(+)-isoprenaline	0.134	4	0.284	---	---	25
ionomycin	0.21	3	0.283	---	---	33
Prestwick-860	0.114	4	0.282	---	---	25
scriptaid	0.222	3	0.281	---	---	33
quinisocaine	0.123	4	0.281	---	---	25
valproic acid	0.232	57	0.279	---	---	36
pindolol	-0.083	5	0.278	---	---	0
bethanechol	0	4	0.278	---	---	0
physostigmine	0.136	4	0.278	---	---	25
fenspiride	0.146	5	0.277	---	---	20
roxithromycin	0.143	4	0.276	---	---	25
nifedipine	0.207	7	0.276	---	---	28
iobenguane	0.121	4	0.276	---	---	25
clebopride	-0.138	4	0.276	---	---	0
trimethoprim	-0.003	5	0.275	---	---	20
norfloxacin	0.25	5	0.275	---	---	40
PF-01378883-00	0.118	4	0.275	---	---	25
BCB000038	0	4	0.274	---	---	0
geldanamycin	0.149	15	0.273	---	---	40
conessine	0.129	4	0.273	---	---	25
furazolidone	-0.067	4	0.272	---	---	25
lomefloxacin	0.08	6	0.272	---	---	16
resveratrol	0.215	9	0.272	---	---	33
IC-86621	0	4	0.271	---	---	0
vanoxerine	-0.02	4	0.271	---	---	25
fluphenazine	0.174	18	0.271	---	---	38
oxetacaine	0.223	5	0.271	---	---	40
colchicine	0.095	6	0.27	---	---	16
PF-00562151-00	0.142	8	0.27	---	---	37
etomidate	0.213	3	0.27	---	---	33
minoxidil	0	5	0.268	---	---	0
aconitine	-0.114	4	0.267	---	---	0
androsterone	0	4	0.267	---	---	0
ivermectin	0.228	5	0.266	---	---	40
albendazole	0.211	3	0.266	---	---	33
loracarbef	-0.018	4	0.265	---	---	25
colecalciferol	0.141	4	0.265	---	---	25
pergolide	-0.142	4	0.265	---	---	0
tiratricol	-0.161	4	0.265	---	---	0
Prestwick-1083	0	3	0.264	---	---	0
deferoxamine	0.215	8	0.263	---	---	37
letrozole	0	4	0.263	---	---	0
dropropizine	0	4	0.262	---	---	0
dexamethasone	0.048	8	0.262	---	---	25
methotrexate	0.165	8	0.261	---	---	37
merbromin	-0.155	5	0.261	---	---	0
proglumide	0.12	5	0.26	---	---	20
5194442	0.13	4	0.259	---	---	25
sulfamerazine	0.085	5	0.258	---	---	20
etacrynic acid	0.203	3	0.257	---	---	33
niflumic acid	0.13	4	0.255	---	---	25
diprophylline	0	5	0.254	---	---	0
cyclopenthiazide	0.132	4	0.254	---	---	25
cefuroxime	0	4	0.253	---	---	0
deptropine	0.186	4	0.252	---	---	25
valdecoxib	0.184	3	0.252	---	---	33
phenoxybenzamine	0.189	4	0.252	---	---	25
disulfiram	0	5	0.251	---	---	0
sulfachlorpyridazine	0.185	5	0.251	---	---	40
molindone	0.155	4	0.251	---	---	25
prednisone	0.016	5	0.251	---	---	20
propofol	0.125	4	0.249	---	---	25
alvespimycin	0.221	12	0.244	---	---	33
2,6-dimethylpiperidine	0.195	5	0.243	---	---	40
benzthiazide	0.203	4	0.243	---	---	25
6-benzylaminopurine	0	5	0.243	---	---	0
tiabendazole	0.161	4	0.243	---	---	25
methylbenzethonium chloride	0.195	6	0.237	---	---	33
clomipramine	0.195	4	0.234	---	---	25
ramifenazone	0	4	0.233	---	---	0
mifepristone	0.132	4	0.232	---	---	25
clofazimine	-0.127	5	0.231	---	---	0
flucytosine	0.147	4	0.23	---	---	25
harmaline	0	4	0.23	---	---	0
cinchocaine	0.114	5	0.229	---	---	20
clozapine	0.05	17	0.229	---	---	5
dl-alpha tocopherol	0	4	0.228	---	---	0
celecoxib	0.02	5	0.228	---	---	20
gossypol	0.105	6	0.227	---	---	33
hydroxyzine	0.087	5	0.226	---	---	20
epirizole	0.102	5	0.223	---	---	20
diclofenamide	-0.149	4	0.219	---	---	0
etidronic acid	0.101	4	0.219	---	---	25
orphenadrine	-0.001	6	0.213	---	---	16
heliotrine	0.182	6	0.213	---	---	33
flumetasone	0.114	6	0.213	---	---	16
testosterone	0	5	0.211	---	---	0
enalapril	-0.113	4	0.21	---	---	0
tolmetin	0.095	4	0.21	---	---	25
citalopram	0.031	4	0.209	---	---	25
SB-202190	0.141	5	0.207	---	---	20
monorden	0.045	22	0.204	---	---	9
LY-294002	0.228	61	0.201	---	---	34
(-)-atenolol	0.125	4	0.2	---	---	25
spironolactone	0.095	5	0.198	---	---	20
dobutamine	0.135	4	0.197	---	---	25
asiaticoside	0	4	0.197	---	---	0
nocodazole	0.188	6	0.196	---	---	33
tretinoin	0.12	22	0.195	---	---	27
guaifenesin	0.193	6	0.193	---	---	33
trifluoperazine	0.229	16	0.19	---	---	31
phenelzine	0.067	6	0.188	---	---	16
troglitazone	0.021	16	0.186	---	---	18
etofylline	0.154	5	0.182	---	---	20
tanespimycin	0.21	62	0.181	---	---	32
thioridazine	0.2	20	0.177	---	---	30
wortmannin	0.149	18	0.173	---	---	33
fulvestrant	0.093	40	0.169	---	---	22
ritodrine	0.125	4	0.169	---	---	25
neomycin	0.123	5	0.16	---	---	20
sirolimus	0.191	44	0.16	---	---	29
estradiol	-0.033	37	0.158	---	---	10
probucol	0.008	6	-0.126	---	---	16
chlorpromazine	0.096	19	-0.137	---	---	0
rosiglitazone	-0.058	14	-0.146	---	---	14
nordihydroguaiaretic acid	-0.035	15	-0.162	---	---	20
tolbutamide	-0.079	7	-0.17	---	---	14
piperine	0.022	4	-0.172	---	---	25
thalidomide	0.072	7	-0.181	---	---	0
coralyne	0.016	4	-0.183	---	---	25
metformin	-0.046	10	-0.184	---	---	10
vinburnine	-0.133	4	-0.184	---	---	25
sulfadimidine	-0.091	6	-0.185	---	---	16
hydrastinine	-0.042	5	-0.186	---	---	20
famotidine	-0.005	5	-0.187	---	---	20
altizide	0	4	-0.189	---	---	25
gabapentin	0	4	-0.19	---	---	25
prednisolone	-0.017	5	-0.196	---	---	20
perphenazine	-0.116	5	-0.198	---	---	20
metaraminol	0	4	-0.202	---	---	0
cefixime	0	4	-0.206	---	---	0
3-hydroxy-DL-kynurenine	0	6	-0.206	---	---	0
atropine methonitrate	0	3	-0.211	---	---	0
nomifensine	0.167	5	-0.214	---	---	0
dinoprost	0	4	-0.214	---	---	0
miconazole	0.138	5	-0.215	---	---	0
loxapine	0.021	4	-0.216	---	---	25
cefmetazole	-0.008	4	-0.219	---	---	25
ascorbic acid	-0.039	4	-0.219	---	---	25
alpha-estradiol	0.094	16	-0.223	---	---	0
citiolone	0.084	6	-0.223	---	---	0
raubasine	0.038	4	-0.224	---	---	25
betazole	-0.097	5	-0.225	---	---	20
cefapirin	-0.039	4	-0.227	---	---	25
F0447-0125	-0.17	4	-0.228	---	---	25
carisoprodol	0.161	4	-0.228	---	---	0
sulfadiazine	0.019	5	-0.229	---	---	20
L-methionine sulfoximine	0.025	4	-0.23	---	---	25
chlormezanone	-0.143	4	-0.23	---	---	25
mesalazine	-0.122	5	-0.231	---	---	20
carbarsone	0	4	-0.232	---	---	0
securinine	-0.052	4	-0.232	---	---	25
PHA-00851261E	-0.001	8	-0.232	---	---	12
papaverine	0.144	4	-0.234	---	---	0
hesperidin	0	4	-0.234	---	---	0
azacyclonol	-0.091	5	-0.235	---	---	20
15-delta prostaglandin J2	0.096	15	-0.236	---	---	0
verapamil	0.134	6	-0.239	---	---	16
metitepine	-0.075	4	-0.24	---	---	25
gliquidone	-0.197	4	-0.243	---	---	25
ethosuximide	0.138	4	-0.244	---	---	0
meclozine	0.123	5	-0.244	---	---	0
zidovudine	-0.125	4	-0.246	---	---	25
dexibuprofen	0	4	-0.247	---	---	0
norcyclobenzaprine	0.186	4	-0.247	---	---	0
harmol	-0.09	4	-0.249	---	---	25
repaglinide	0.176	4	-0.25	---	---	0
xylometazoline	0.127	4	-0.25	---	---	0
delsoline	0.135	4	-0.25	---	---	0
cycloserine	0.169	4	-0.25	---	---	0
meclocycline	-0.148	4	-0.251	---	---	25
tiapride	0	5	-0.251	---	---	0
mafenide	0	5	-0.251	---	---	0
sulfamethoxypyridazine	0.156	5	-0.252	---	---	0
ergocalciferol	-0.137	4	-0.252	---	---	25
amprolium	0	5	-0.253	---	---	0
cefoxitin	0	4	-0.254	---	---	0
decamethonium bromide	0	4	-0.254	---	---	0
diphenylpyraline	-0.165	6	-0.255	---	---	33
zuclopenthixol	0	4	-0.255	---	---	0
oxymetazoline	0.146	4	-0.257	---	---	0
piretanide	-0.143	4	-0.258	---	---	25
sulfathiazole	0.025	5	-0.258	---	---	20
chlorcyclizine	0.013	6	-0.258	---	---	16
Prestwick-984	-0.159	4	-0.261	---	---	25
fluorometholone	0.196	4	-0.261	---	---	0
pentolonium	0	5	-0.265	---	---	0
crotamiton	0	4	-0.265	---	---	0
indapamide	-0.087	6	-0.266	---	---	16
ethambutol	0	5	-0.267	---	---	0
5253409	0	2	-0.268	---	---	0
metanephrine	-0.002	5	-0.268	---	---	20
nalidixic acid	0	5	-0.268	---	---	0
enoxacin	0	4	-0.269	---	---	0
rofecoxib	-0.016	6	-0.269	---	---	16
myosmine	-0.134	6	-0.27	---	---	33
gemfibrozil	0.119	5	-0.27	---	---	0
suprofen	-0.127	4	-0.271	---	---	25
fludroxycortide	0.214	5	-0.272	---	---	0
minaprine	0.096	5	-0.272	---	---	0
indometacin	0.043	8	-0.273	---	---	0
nafcillin	0	4	-0.276	---	---	0
alpha-ergocryptine	-0.074	6	-0.276	---	---	16
lobeline	-0.079	4	-0.276	---	---	25
PNU-0230031	-0.099	8	-0.277	---	---	25
eldeline	0.073	6	-0.277	---	---	0
esculin	0	4	-0.277	---	---	0
meropenem	0.174	4	-0.277	---	---	0
yohimbic acid	-0.178	3	-0.278	---	---	33
cyclizine	-0.175	4	-0.278	---	---	25
puromycin	0.22	4	-0.278	---	---	0
lithocholic acid	-0.175	6	-0.279	---	---	33
minocycline	-0.126	5	-0.279	---	---	20
triamcinolone	-0.126	5	-0.279	---	---	20
dicoumarol	0.009	6	-0.28	---	---	16
baclofen	0	5	-0.281	---	---	0
lactobionic acid	0	4	-0.282	---	---	0
amrinone	-0.192	4	-0.282	---	---	25
sulfaphenazole	0	4	-0.282	---	---	0
sertaconazole	0	4	-0.283	---	---	0
flufenamic acid	-0.05	6	-0.283	---	---	33
(+/-)-catechin	-0.129	4	-0.284	---	---	25
bacitracin	-0.195	3	-0.284	---	---	33
vincamine	-0.218	6	-0.284	---	---	33
pirlindole	0.037	3	-0.285	---	---	33
memantine	-0.13	4	-0.285	---	---	25
clorgiline	0	4	-0.286	---	---	0
diclofenac	0	5	-0.286	---	---	0
tribenoside	0.137	4	-0.286	---	---	0
sulfaguanidine	0	5	-0.288	---	---	0
levamisole	0.158	4	-0.288	---	---	0
ampicillin	-0.129	4	-0.289	---	---	25
protoveratrine A	0	4	-0.289	---	---	0
procainamide	0	4	-0.289	---	---	0
bemegride	0	4	-0.291	---	---	0
Prestwick-559	0.166	3	-0.291	---	---	0
mepyramine	0.169	4	-0.291	---	---	0
naftidrofuryl	0	4	-0.292	---	---	0
captopril	-0.105	5	-0.293	---	---	20
bucladesine	-0.016	6	-0.293	---	---	33
ambroxol	-0.208	4	-0.295	---	---	25
cefazolin	0	5	-0.295	---	---	0
oxamniquine	0	4	-0.296	---	---	0
piperacetazine	-0.135	4	-0.297	---	---	25
N-acetylmuramic acid	0	4	-0.297	---	---	0
tetramisole	0	4	-0.298	---	---	0
tetryzoline	0	3	-0.299	---	---	0
theobromine	0	4	-0.299	---	---	0
aminophylline	0.017	4	-0.3	---	---	25
zalcitabine	0	4	-0.3	---	---	0
berberine	0.156	4	-0.3	---	---	0
denatonium benzoate	0	4	-0.3	---	---	0
tetroquinone	0	4	-0.301	---	---	0
butacaine	-0.18	4	-0.301	---	---	25
tranylcypromine	0.197	5	-0.301	---	---	0
cimetidine	-0.111	5	-0.301	---	---	20
octopamine	0	4	-0.302	---	---	0
phenylpropanolamine	-0.143	4	-0.302	---	---	25
dipyridamole	0.029	6	-0.302	---	---	16
beta-escin	0.073	6	-0.303	---	---	0
solasodine	0.084	6	-0.303	---	---	0
dinoprostone	0	4	-0.303	---	---	0
piroxicam	0	4	-0.304	---	---	0
metrifonate	-0.011	5	-0.305	---	---	20
benperidol	0	4	-0.305	---	---	0
sitosterol	-0.037	4	-0.305	---	---	25
bromopride	0.023	6	-0.307	---	---	16
chloropyramine	-0.014	4	-0.307	---	---	25
Prestwick-664	0	6	-0.307	---	---	0
diethylstilbestrol	-0.223	6	-0.308	---	---	33
trihexyphenidyl	-0.224	3	-0.309	---	---	33
carbamazepine	0	8	-0.309	---	---	0
naloxone	0.117	6	-0.309	---	---	16
profenamine	0	4	-0.31	---	---	0
ketoconazole	0.048	4	-0.31	---	---	25
prilocaine	-0.072	6	-0.31	---	---	16
gibberellic acid	0	4	-0.31	---	---	0
tolfenamic acid	-0.014	4	-0.311	---	---	25
harmalol	-0.228	3	-0.312	---	---	33
cloperastine	0.114	6	-0.312	---	---	0
flunisolide	0.088	6	-0.312	---	---	0
sotalol	0	4	-0.312	---	---	0
tetrahydroalstonine	0	4	-0.313	---	---	0
digoxigenin	-0.208	5	-0.313	---	---	40
NS-398	0.167	3	-0.313	---	---	0
pipenzolate bromide	0.135	4	-0.314	---	---	0
orlistat	-0.135	5	-0.315	---	---	20
hydroflumethiazide	-0.155	5	-0.316	---	---	20
mepenzolate bromide	0	5	-0.316	---	---	0
SB-203580	-0.121	5	-0.316	---	---	20
chlortalidone	-0.164	4	-0.316	---	---	25
clidinium bromide	-0.22	4	-0.316	---	---	25
primidone	0	4	-0.316	---	---	0
flutamide	-0.1	5	-0.317	---	---	40
tolnaftate	-0.112	5	-0.317	---	---	40
procyclidine	0	4	-0.317	---	---	0
disopyramide	-0.132	4	-0.318	---	---	25
seneciphylline	0.119	4	-0.318	---	---	0
fluticasone	-0.175	4	-0.318	---	---	25
xylazine	0	4	-0.319	---	---	0
guanfacine	0	5	-0.319	---	---	0
levocabastine	0	4	-0.319	---	---	0
benzonatate	0.127	5	-0.32	---	---	0
hymecromone	-0.132	4	-0.32	---	---	25
sulmazole	-0.156	3	-0.321	---	---	33
noscapine	0	4	-0.321	---	---	0
nortriptyline	0.192	4	-0.321	---	---	0
lynestrenol	-0.12	5	-0.322	---	---	20
halofantrine	-0.248	3	-0.322	---	---	33
aminoglutethimide	-0.062	3	-0.323	---	---	33
torasemide	0	4	-0.323	---	---	0
clopamide	-0.108	4	-0.324	---	---	25
methapyrilene	-0.163	4	-0.325	---	---	25
simvastatin	0	4	-0.325	---	---	0
R-atenolol	0	4	-0.326	---	---	0
propoxycaine	-0.129	4	-0.326	---	---	25
dyclonine	0	4	-0.326	---	---	0
methyldopa	0	5	-0.326	---	---	0
piromidic acid	0	4	-0.327	---	---	0
karakoline	-0.123	6	-0.327	---	---	16
praziquantel	-0.114	4	-0.328	---	---	25
diethylcarbamazine	0	4	-0.328	---	---	0
spiramycin	-0.092	6	-0.328	---	---	16
hydrochlorothiazide	-0.243	5	-0.328	---	---	40
boldine	0	4	-0.329	---	---	0
mevalolactone	-0.183	3	-0.329	---	---	33
fenofibrate	0	3	-0.33	---	---	0
propranolol	-0.133	4	-0.33	---	---	25
bisoprolol	-0.157	4	-0.33	---	---	25
Trolox C	-0.174	4	-0.331	---	---	25
naftopidil	0	3	-0.331	---	---	0
midecamycin	-0.139	5	-0.331	---	---	20
isoconazole	0.093	5	-0.332	---	---	0
molsidomine	0.1	4	-0.332	---	---	0
trimethylcolchicinic acid	0	4	-0.332	---	---	0
carbimazole	-0.15	3	-0.333	---	---	33
urapidil	-0.013	4	-0.334	---	---	25
amylocaine	-0.101	5	-0.335	---	---	20
MG-262	0	3	-0.336	---	---	0
ticlopidine	0	5	-0.336	---	---	0
dexpropranolol	0.216	3	-0.336	---	---	0
6-bromoindirubin-3'-oxime	-0.088	7	-0.336	---	---	14
etofenamate	0.105	4	-0.337	---	---	0
ampyrone	-0.132	5	-0.337	---	---	40
tridihexethyl	-0.015	4	-0.339	---	---	25
guanadrel	-0.198	5	-0.34	---	---	40
tinidazole	-0.12	6	-0.341	---	---	16
pyridoxine	0.19	4	-0.342	---	---	0
cyproheptadine	0.131	5	-0.343	---	---	0
5211181	0	2	-0.343	---	---	0
sulfabenzamide	0	4	-0.343	---	---	0
ofloxacin	-0.025	5	-0.344	---	---	20
SC-560	0	3	-0.344	---	---	0
nitrofurantoin	0.009	5	-0.344	---	---	20
alverine	-0.108	4	-0.344	---	---	25
N6-methyladenosine	-0.055	4	-0.345	---	---	25
nitrendipine	0	5	-0.345	---	---	0
cefalonium	0	3	-0.346	---	---	0
STOCK1N-35874	0	2	-0.347	---	---	0
tenoxicam	-0.148	4	-0.347	---	---	25
zardaverine	-0.16	4	-0.347	---	---	25
BCB000039	0	3	-0.347	---	---	0
isradipine	0.126	4	-0.347	---	---	0
kinetin	-0.147	4	-0.349	---	---	25
carcinine	0	4	-0.349	---	---	0
oxybuprocaine	0.064	4	-0.35	---	---	25
sulfasalazine	0	5	-0.351	---	---	0
amikacin	-0.167	4	-0.351	---	---	25
santonin	0	4	-0.351	---	---	0
galantamine	0	4	-0.351	---	---	0
pregnenolone	0	4	-0.352	---	---	0
debrisoquine	-0.152	4	-0.354	---	---	25
nicotinic acid	0	4	-0.354	---	---	0
doxylamine	0.13	5	-0.354	---	---	0
etynodiol	-0.148	4	-0.354	---	---	25
PNU-0251126	0.044	6	-0.355	---	---	33
tubocurarine chloride	0	4	-0.355	---	---	0
Prestwick-1085	0	4	-0.356	---	---	0
tetraethylenepentamine	-0.109	6	-0.357	---	---	33
dihydroergotamine	0	5	-0.357	---	---	0
spiradoline	-0.014	4	-0.357	---	---	25
apomorphine	0.099	5	-0.357	---	---	0
hydrocotarnine	0	4	-0.358	---	---	0
sulfanilamide	0	4	-0.358	---	---	0
mianserin	-0.11	5	-0.358	---	---	40
H-89	-0.207	3	-0.358	---	---	33
metolazone	-0.087	5	-0.358	---	---	40
bupivacaine	-0.112	4	-0.359	---	---	25
hyoscyamine	0.101	5	-0.359	---	---	0
flumequine	0.141	4	-0.36	---	---	25
convolamine	0	4	-0.361	---	---	0
alprenolol	0	4	-0.362	---	---	0
gabexate	-0.151	4	-0.362	---	---	25
mephenesin	0	5	-0.362	---	---	0
sulindac	-0.217	7	-0.363	---	---	42
benfotiamine	0	5	-0.363	---	---	0
primaquine	0	4	-0.364	---	---	0
velnacrine	0	4	-0.365	---	---	0
ethionamide	-0.202	3	-0.365	---	---	33
oxantel	0.02	4	-0.366	---	---	25
oleandomycin	-0.057	5	-0.367	---	---	40
pyrvinium	0.111	6	-0.367	---	---	0
LM-1685	0	3	-0.367	---	---	0
idazoxan	-0.05	4	-0.368	---	---	25
Prestwick-685	0.099	5	-0.368	---	---	0
cefotiam	-0.142	4	-0.368	---	---	25
aminophenazone	0	5	-0.369	---	---	0
etanidazole	-0.031	4	-0.369	---	---	25
terguride	-0.164	8	-0.369	---	---	25
0175029-0000	0.095	6	-0.369	---	---	0
gelsemine	-0.152	4	-0.369	---	---	25
nisoxetine	0	4	-0.369	---	---	25
acacetin	-0.091	6	-0.37	---	---	16
abamectin	0	4	-0.371	---	---	0
Prestwick-674	0	6	-0.374	---	---	0
levodopa	0	5	-0.375	---	---	0
loperamide	-0.025	6	-0.375	---	---	16
myricetin	-0.165	4	-0.376	---	---	25
noretynodrel	0.165	4	-0.376	---	---	0
piribedil	0.107	4	-0.376	---	---	0
moracizine	0.12	4	-0.377	---	---	0
meclofenoxate	0.093	6	-0.378	---	---	0
clotrimazole	-0.182	5	-0.38	---	---	20
dipivefrine	0	4	-0.381	---	---	0
6-azathymine	0.138	4	-0.383	---	---	0
nystatin	-0.152	3	-0.385	---	---	33
pentetrazol	0	4	-0.385	---	---	0
solanine	0	4	-0.386	---	---	0
oxprenolol	0	4	-0.386	---	---	0
tacrine	-0.137	4	-0.386	---	---	25
flunixin	0.064	5	-0.387	---	---	20
acepromazine	0.132	4	-0.387	---	---	0
paroxetine	-0.019	4	-0.388	---	---	25
chlorprothixene	0	4	-0.389	---	---	0
sulfamethoxazole	-0.257	5	-0.389	---	---	40
gallamine triethiodide	-0.115	5	-0.389	---	---	20
lysergol	0.026	4	-0.39	---	---	25
doxycycline	-0.173	5	-0.39	---	---	40
clemizole	0.132	5	-0.39	---	---	0
fursultiamine	-0.149	4	-0.39	---	---	25
pentamidine	0	5	-0.391	---	---	0
bephenium hydroxynaphthoate	0.106	5	-0.391	---	---	0
dacarbazine	0	4	-0.391	---	---	0
lanatoside C	-0.204	6	-0.392	---	---	33
esculetin	0	3	-0.392	---	---	0
acetohexamide	-0.126	4	-0.392	---	---	25
pronetalol	-0.004	4	-0.393	---	---	25
pridinol	-0.202	4	-0.393	---	---	25
anabasine	0	3	-0.395	---	---	0
glycopyrronium bromide	0	5	-0.395	---	---	0
digoxin	-0.208	4	-0.396	---	---	25
clomifene	0	4	-0.397	---	---	0
alexidine	0	4	-0.397	---	---	0
todralazine	-0.171	5	-0.397	---	---	20
josamycin	-0.256	5	-0.397	---	---	40
flurbiprofen	-0.11	5	-0.398	---	---	20
nialamide	0	4	-0.398	---	---	0
budesonide	0	4	-0.398	---	---	0
dicycloverine	-0.114	5	-0.399	---	---	20
pentetic acid	-0.159	5	-0.4	---	---	20
cotinine	0	6	-0.4	---	---	0
tremorine	0	4	-0.403	---	---	0
aceclofenac	-0.04	4	-0.403	---	---	25
diflorasone	0	4	-0.406	---	---	0
cefalotin	0	4	-0.407	---	---	0
alfuzosin	0	5	-0.408	---	---	0
rescinnamine	0	3	-0.409	---	---	0
benserazide	-0.111	5	-0.41	---	---	20
sisomicin	-0.155	4	-0.41	---	---	25
pancuronium bromide	0	4	-0.411	---	---	0
demeclocycline	-0.09	6	-0.411	---	---	16
sulfinpyrazone	0.034	4	-0.412	---	---	25
acetylsalicylic acid	-0.014	13	-0.413	---	---	7
ganciclovir	0	4	-0.416	---	---	0
ketoprofen	0	6	-0.416	---	---	0
bendroflumethiazide	0	6	-0.417	---	---	0
buspirone	0	4	-0.419	---	---	0
oxolinic acid	0	5	-0.419	---	---	0
ketorolac	-0.073	4	-0.42	---	---	25
iopanoic acid	-0.109	4	-0.421	---	---	25
amoxapine	0	5	-0.421	---	---	0
calcium pantothenate	0.147	4	-0.423	---	---	0
canrenoic acid	0	4	-0.423	---	---	0
promethazine	0.184	4	-0.424	---	---	0
anisomycin	-0.131	4	-0.424	---	---	25
oxaprozin	0	6	-0.426	---	---	0
glibenclamide	0	4	-0.426	---	---	0
hexylcaine	-0.06	4	-0.426	---	---	25
methoxsalen	0	3	-0.427	---	---	0
etodolac	-0.018	5	-0.427	---	---	20
SC-58125	0	4	-0.428	---	---	0
piracetam	-0.158	4	-0.428	---	---	25
butyl hydroxybenzoate	-0.132	5	-0.428	---	---	20
etamsylate	0	4	-0.429	---	---	0
desoxycortone	0.048	4	-0.429	---	---	25
carbinoxamine	-0.184	4	-0.43	---	---	25
furaltadone	0	6	-0.43	---	---	0
methylprednisolone	0.187	4	-0.432	---	---	0
retrorsine	-0.03	4	-0.433	---	---	25
pimozide	0.169	4	-0.434	---	---	0
pyrantel	0	5	-0.437	---	---	0
salbutamol	-0.041	5	-0.438	---	---	20
cefalexin	0.103	5	-0.439	---	---	0
chlorambucil	0	4	-0.439	---	---	0
bromperidol	0.222	3	-0.44	---	---	0
vinpocetine	0	4	-0.441	---	---	0
promazine	0	6	-0.441	---	---	0
alcuronium chloride	0	2	-0.442	---	---	0
azlocillin	0	4	-0.443	---	---	0
sulfametoxydiazine	0.114	4	-0.444	---	---	0
0179445-0000	0	8	-0.445	---	---	0
dimethadione	0	4	-0.445	---	---	0
cyproterone	0	4	-0.445	---	---	0
imipenem	0.135	4	-0.445	---	---	0
0173570-0000	0.056	6	-0.446	---	---	16
rimexolone	0	4	-0.446	---	---	0
ozagrel	-0.119	4	-0.449	---	---	25
saquinavir	0	4	-0.449	---	---	0
S-propranolol	-0.189	4	-0.449	---	---	25
butein	0	2	-0.45	---	---	0
equilin	-0.193	5	-0.453	---	---	40
mepacrine	0	2	-0.454	---	---	0
famprofazone	-0.088	6	-0.457	---	---	16
dioxybenzone	0	4	-0.457	---	---	0
levcycloserine	-0.19	4	-0.459	---	---	25
ethaverine	0	4	-0.459	---	---	0
buflomedil	0	4	-0.46	---	---	0
4,5-dianilinophthalimide	0	2	-0.461	---	---	0
ticarcillin	-0.251	3	-0.463	---	---	33
enilconazole	-0.15	4	-0.463	---	---	25
mercaptopurine	0	2	-0.463	---	---	0
progesterone	0	4	-0.464	---	---	0
mefloquine	0	5	-0.467	---	---	0
triamterene	-0.118	5	-0.469	---	---	20
BAS-012416453	-0.01	3	-0.471	---	---	33
doxazosin	0	4	-0.471	---	---	0
metamizole sodium	-0.102	6	-0.472	---	---	16
rolipram	0.002	4	-0.473	---	---	25
tonzonium bromide	0	4	-0.473	---	---	0
quinethazone	-0.141	4	-0.473	---	---	25
16,16-dimethylprostaglandin E2	-0.17	3	-0.474	---	---	33
practolol	0	4	-0.474	---	---	0
Prestwick-1100	-0.141	4	-0.476	---	---	25
succinylsulfathiazole	0	4	-0.477	---	---	0
AG-028671	-0.202	3	-0.478	---	---	33
niridazole	0	4	-0.479	---	---	0
clioquinol	-0.077	5	-0.479	---	---	20
0297417-0002B	0	3	-0.48	---	---	0
ornidazole	-0.1	5	-0.48	---	---	20
amoxicillin	0	4	-0.48	---	---	0
atropine oxide	-0.109	5	-0.481	---	---	20
nipecotic acid	-0.138	4	-0.481	---	---	25
diazoxide	-0.207	5	-0.481	---	---	40
dirithromycin	-0.155	3	-0.482	---	---	33
pentoxyverine	0	4	-0.482	---	---	0
medrysone	0.103	6	-0.482	---	---	0
ebselen	0	3	-0.483	---	---	0
eucatropine	0	6	-0.485	---	---	0
capsaicin	0	4	-0.486	---	---	0
quinostatin	0	2	-0.486	---	---	0
etamivan	0	4	-0.487	---	---	0
morantel	0.133	5	-0.487	---	---	0
methylergometrine	0	4	-0.487	---	---	0
diltiazem	-0.11	5	-0.488	---	---	20
felodipine	-0.016	7	-0.488	---	---	14
5279552	0	2	-0.489	---	---	0
fluspirilene	0.158	4	-0.49	---	---	0
sulconazole	0	4	-0.49	---	---	0
Prestwick-1084	0	4	-0.49	---	---	0
lymecycline	0	4	-0.492	---	---	0
napelline	0	4	-0.492	---	---	0
apramycin	0	4	-0.492	---	---	0
apigenin	0	4	-0.493	---	---	0
bromocriptine	0	5	-0.493	---	---	0
remoxipride	-0.164	4	-0.494	---	---	25
N-acetyl-L-leucine	0.135	4	-0.495	---	---	0
tobramycin	0	4	-0.495	---	---	0
betaxolol	-0.144	4	-0.496	---	---	25
nabumetone	0	4	-0.498	---	---	0
tomatidine	0	4	-0.498	---	---	0
prasterone	-0.135	4	-0.498	---	---	25
(+)-chelidonine	-0.163	4	-0.5	---	---	25
lorglumide	-0.104	5	-0.501	---	---	20
AG-012559	0	3	-0.503	---	---	33
hexestrol	0	4	-0.503	---	---	0
dextromethorphan	-0.164	4	-0.506	---	---	25
3-nitropropionic acid	0	4	-0.508	---	---	0
artemisinin	0	3	-0.509	---	---	0
Y-27632	0	2	-0.509	---	---	0
ellipticine	0	4	-0.511	---	---	0
levonorgestrel	0	6	-0.511	---	---	0
halcinonide	0	5	-0.512	---	---	0
ioversol	-0.112	4	-0.513	---	---	25
flunarizine	0	4	-0.513	---	---	0
monocrotaline	0.145	4	-0.514	---	---	0
verteporfin	0	3	-0.514	---	---	0
prenylamine	0	4	-0.515	---	---	0
nimesulide	0	4	-0.516	---	---	0
metacycline	-0.182	4	-0.516	---	---	25
imidurea	0	3	-0.516	---	---	0
ketanserin	0	4	-0.517	---	---	0
clindamycin	-0.211	5	-0.517	---	---	40
fosfosal	-0.187	4	-0.518	---	---	25
fenoprofen	0	6	-0.518	---	---	0
terfenadine	0	3	-0.52	---	---	0
estriol	0	4	-0.521	---	---	0
propafenone	0	4	-0.524	---	---	0
rottlerin	0	3	-0.525	---	---	0
fenoterol	0	3	-0.525	---	---	0
acetylsalicylsalicylic acid	-0.152	4	-0.529	---	---	25
pyrazinamide	0	4	-0.53	---	---	0
epivincamine	-0.238	4	-0.531	---	---	25
palmatine	0	4	-0.531	---	---	0
benfluorex	0	4	-0.531	---	---	0
fluvoxamine	0.2	4	-0.531	---	---	0
phenindione	0.136	4	-0.533	---	---	0
gliclazide	0	4	-0.534	---	---	0
riboflavin	0	4	-0.535	---	---	0
Prestwick-689	-0.213	4	-0.536	---	---	25
cinoxacin	-0.15	4	-0.537	---	---	25
bupropion	-0.214	4	-0.541	---	---	25
cefsulodin	-0.107	4	-0.541	---	---	25
caffeic acid	-0.184	3	-0.542	---	---	33
pseudopelletierine	-0.2	4	-0.542	---	---	25
bepridil	0	4	-0.543	---	---	0
antimycin A	0	5	-0.543	---	---	0
ceftazidime	0	3	-0.544	---	---	0
benzylpenicillin	-0.184	4	-0.546	---	---	25
ifosfamide	-0.245	3	-0.546	---	---	33
hemicholinium	-0.163	4	-0.547	---	---	25
oxytetracycline	0	3	-0.549	---	---	0
isopropamide iodide	-0.138	4	-0.55	---	---	25
liothyronine	0	4	-0.551	---	---	0
trioxysalen	0	4	-0.554	---	---	0
aminocaproic acid	0.09	3	-0.556	---	---	33
moxisylyte	-0.274	5	-0.556	---	---	40
dequalinium chloride	0	4	-0.556	---	---	0
fluvastatin	-0.129	4	-0.557	---	---	25
alfaxalone	0.006	3	-0.559	---	---	33
mebendazole	0	5	-0.56	---	---	0
kanamycin	-0.144	4	-0.56	---	---	25
milrinone	0	3	-0.561	---	---	0
monobenzone	0	4	-0.561	---	---	0
ursodeoxycholic acid	0	3	-0.562	---	---	0
ranitidine	0.023	5	-0.562	---	---	20
demecolcine	0	1	-0.563	---	---	0
drofenine	-0.167	4	-0.566	---	---	25
bisacodyl	0	4	-0.566	---	---	0
allantoin	-0.303	5	-0.569	---	---	40
skimmianine	0	4	-0.571	---	---	0
tracazolate	0	4	-0.572	---	---	0
terbutaline	-0.131	4	-0.573	---	---	25
estrone	-0.142	4	-0.573	---	---	25
ioxaglic acid	-0.23	3	-0.575	---	---	33
phenacetin	0	4	-0.575	---	---	0
sulfadoxine	0	3	-0.576	---	---	0
methacholine chloride	0	3	-0.579	---	---	0
adrenosterone	0	4	-0.58	---	---	0
imipramine	-0.246	4	-0.585	---	---	25
luteolin	0	4	-0.587	---	---	0
cephaeline	-0.121	5	-0.587	---	---	20
Prestwick-920	0	4	-0.589	---	---	0
thioguanosine	0	4	-0.591	---	---	0
difenidol	0	3	-0.595	---	---	0
tyrphostin AG-825	0	1	-0.595	---	---	0
calmidazolium	0	2	-0.596	---	---	0
cyclopentolate	-0.214	4	-0.597	---	---	25
trazodone	0	3	-0.597	---	---	0
omeprazole	0	4	-0.597	---	---	0
betahistine	0	4	-0.599	---	---	0
roxarsone	0	4	-0.6	---	---	0
serotonin	-0.245	5	-0.602	---	---	40
proxymetacaine	-0.117	4	-0.605	---	---	25
ginkgolide A	0	4	-0.607	---	---	0
chlorzoxazone	-0.094	4	-0.611	---	---	25
thiostrepton	0	4	-0.612	---	---	0
pralidoxime	-0.133	4	-0.613	---	---	25
naringin	-0.117	4	-0.615	---	---	25
Prestwick-665	-0.129	5	-0.617	---	---	20
meptazinol	-0.176	4	-0.62	---	---	25
triprolidine	-0.237	4	-0.622	---	---	25
atropine	0	4	-0.622	---	---	0
nalbuphine	-0.294	5	-0.623	---	---	40
corynanthine	-0.165	3	-0.623	---	---	33
phthalylsulfathiazole	0	5	-0.627	---	---	0
paracetamol	-0.138	4	-0.628	---	---	25
celastrol	0	1	-0.629	---	---	0
procaine	0	5	-0.631	---	---	0
proscillaridin	-0.198	3	-0.632	---	---	33
piperlongumine	0	2	-0.633	---	---	0
flavoxate	-0.161	4	-0.634	---	---	25
chloramphenicol	0	4	-0.634	---	---	0
scopoletin	0	2	-0.636	---	---	0
5248896	0	2	-0.637	---	---	0
ifenprodil	0	4	-0.638	---	---	0
aminohippuric acid	-0.112	4	-0.639	---	---	25
propylthiouracil	0	4	-0.64	---	---	0
8-azaguanine	0	4	-0.642	---	---	0
pivampicillin	-0.165	4	-0.644	---	---	25
STOCK1N-35215	0	3	-0.649	---	---	0
fusaric acid	-0.159	4	-0.651	---	---	25
metyrapone	0	4	-0.651	---	---	0
norethisterone	0	4	-0.655	---	---	0
(-)-MK-801	0	4	-0.658	---	---	0
trimetazidine	0	4	-0.66	---	---	0
meticrane	0	5	-0.662	---	---	0
5151277	0	1	-0.667	---	---	0
5286656	0	1	-0.671	---	---	0
cetirizine	0	4	-0.676	---	---	0
natamycin	0	4	-0.678	---	---	0
lisinopril	-0.221	3	-0.682	---	---	33
ronidazole	0	3	-0.686	---	---	0
piperidolate	0	3	-0.688	---	---	0
quinidine	-0.249	3	-0.69	---	---	33
menadione	0	2	-0.691	---	---	0
moxonidine	-0.189	3	-0.692	---	---	33
blebbistatin	0	2	-0.694	---	---	0
zomepirac	-0.131	4	-0.702	---	---	25
talampicillin	-0.138	4	-0.706	---	---	25
U0125	0	1	-0.712	---	---	0
1,4-chrysenequinone	0	2	-0.713	---	---	0
5252917	0	2	-0.713	---	---	0
chrysin	0	3	-0.717	---	---	0
picrotoxinin	-0.206	4	-0.717	---	---	25
STOCK1N-28457	0	3	-0.719	---	---	0
ribostamycin	-0.213	4	-0.72	---	---	25
5213008	0	1	-0.722	---	---	0
scopolamine N-oxide	-0.12	5	-0.722	---	---	20
latamoxef	0	3	-0.725	---	---	0
5140203	0	1	-0.728	---	---	0
sanguinarine	0	2	-0.728	---	---	0
dexverapamil	0	1	-0.732	---	---	0
proxyphylline	-0.143	4	-0.738	---	---	25
5255229	0	2	-0.741	---	---	0
rolitetracycline	-0.126	4	-0.757	---	---	25
5152487	0	1	-0.76	---	---	0
pararosaniline	0	1	-0.764	---	---	0
MG-132	0	1	-0.765	---	---	0
fisetin	0	1	-0.767	---	---	0
triflusal	0	3	-0.767	---	---	0
corbadrine	-0.127	4	-0.775	---	---	25
harmine	0	4	-0.78	---	---	0
tyloxapol	0	4	-0.78	---	---	0
risperidone	-0.185	3	-0.792	---	---	33
ipratropium bromide	0	3	-0.802	---	---	0
(-)-catechin	0	1	-0.804	---	---	0
glafenine	0	4	-0.816	---	---	0
emetine	-0.142	4	-0.826	---	---	25
DL-thiorphan	0	2	-0.856	---	---	0
vidarabine	-0.12	4	-0.858	---	---	25
PHA-00665752	0	1	-0.859	---	---	0
cantharidin	0	1	-0.893	---	---	0
gefitinib	-0.523	1	-0.931	---	---	100
5149715	-0.632	1	-0.965	---	---	100
12,13-EODE	-0.659	1	-0.973	---	---	100
5162773	-0.733	1	-0.986	---	---	100
